# Supplementary material for: Integrative analysis of RNA binding proteins identifies DDX55 as a novel regulator of 3’UTR isoform diversity
Source: Genome Biol. 2025 Nov 12;26:386. doi: 10.1186/s13059-025-03852-8 (PMC12606947; doi:10.1186/s13059-025-03852-8)
Supplement: Supplementary file 1 — Additional file 1: Table S1. Accession numbers for RBP depletion RNA-seq experiments analyzed from ENCODE. [file 13059_2025_3852_MOESM1_ESM.xlsx]

## Sheet: Legend
Additional file 1: Table S1. Accession numbers for RBP depletion RNA-seq experiments analyzed with DaPars
Column	Description
Cell line	K562 or HepG2 cells
RBP target	RBP depletion target name. CONTROL indicates non-targeting control experiment
Depletion method	Depletion method used (shRNA or CRISPR knockout)
Library type	Library selection method: "polyA" for oligo-dT mRNA selection or "rRNA" for rRNA depleted total RNA
ENCODE experiment accession	Experiment accession number from ENCODE
Replicate 1 SRA accession	SRA run accession number for replicate 1 sequencing data
Replicate 2 SRA accession	SRA run accession number for replicate 2 sequencing data

## Sheet: Sheet1
Cell line	RBP target	Depletion method	Library type	ENCODE experiment accession	Replicate 1 SRA accession	Replicate 2 SRA accession
HepG2	AARS	shRNA	polyA	ENCSR547NWD	SRR4421941	SRR4421942
HepG2	AATF	shRNA	polyA	ENCSR424YSV	SRR3469475	SRR3469474
HepG2	ABCF1	shRNA	polyA	ENCSR610VTA	SRR4422024	SRR4422025
HepG2	ACO1	shRNA	polyA	ENCSR511SYK	SRR4421896	SRR4421895
HepG2	ADAR	shRNA	polyA	ENCSR104OLN	SRR4421331	SRR4421330
HepG2	AGGF1	CRISPR	polyA	ENCSR437GYG	SRR14842782	SRR14842783
HepG2	AGO1	shRNA	polyA	ENCSR533HXS	SRR3469496	SRR3469497
HepG2	AKAP1	shRNA	polyA	ENCSR016IDR	SRR3469379	SRR3469378
HepG2	AKAP8	shRNA	polyA	ENCSR958KSY	SRR4422518	SRR4422519
HepG2	AKAP8L	shRNA	polyA	ENCSR807ODB	SRR4422283	SRR4422284
HepG2	APOBEC3C	shRNA	polyA	ENCSR012DAF	SRR4422258	SRR4422257
HepG2	ASCC1	shRNA	polyA	ENCSR193FFA	SRR3469430	SRR3469431
HepG2	ATP5C1	shRNA	polyA	ENCSR713OLV	SRR4422179	SRR4422178
HepG2	AUH	shRNA	polyA	ENCSR409CSO	SRR14842944	SRR14842945
HepG2	BCCIP	shRNA	polyA	ENCSR570CWH	SRR4421968	SRR4421967
HepG2	BCLAF1	shRNA	polyA	ENCSR481AYC	SRR4421850	SRR4421851
HepG2	BOP1	shRNA	polyA	ENCSR925SYZ	SRR4422467	SRR4422468
HepG2	BUD13	shRNA	polyA	ENCSR382QKD	SRR4421718	SRR4421719
HepG2	CALR	shRNA	polyA	ENCSR040WAK	SRR4422618	SRR4422617
HepG2	CCAR1	shRNA	polyA	ENCSR081IAO	SRR4422665	SRR4422664
HepG2	CCAR2	shRNA	polyA	ENCSR237IWZ	SRR4421527	SRR4421526
HepG2	CDC40	CRISPR	polyA	ENCSR278NFF	SRR14841408	SRR14841407
HepG2	CEBPZ	shRNA	polyA	ENCSR929PXS	SRR4422502	SRR4422501
HepG2	CELF1	shRNA	polyA	ENCSR695XOD	SRR4422169	SRR4422170
HepG2	CIRBP	shRNA	polyA	ENCSR230ORC	SRR3469429	SRR3469428
HepG2	CKAP4	shRNA	polyA	ENCSR269SJB	SRR4421563	SRR4421562
HepG2	CNOT7	shRNA	polyA	ENCSR274KWA	SRR4421569	SRR4421570
HepG2	CONTROL	shRNA	polyA	ENCSR237YZT	SRR3469433	SRR3469432
HepG2	CONTROL	shRNA	polyA	ENCSR585KOJ	SRR4421987	SRR4421986
HepG2	CONTROL	shRNA	polyA	ENCSR067GHD	SRR4422647	SRR4422646
HepG2	CONTROL	shRNA	polyA	ENCSR674KEK	SRR4422126	SRR4422125
HepG2	CONTROL	CRISPR	polyA	ENCSR105NML	SRR14828509	SRR14828510
HepG2	CONTROL	shRNA	polyA	ENCSR042QTH	SRR4422620	SRR4422619
HepG2	CONTROL	shRNA	polyA	ENCSR968BBQ	SRR4422534	SRR4422533
HepG2	CONTROL	shRNA	polyA	ENCSR246RRQ	SRR4421541	SRR4421540
HepG2	CONTROL	shRNA	polyA	ENCSR997HCQ	SRR14835298	SRR14835299
HepG2	CONTROL	shRNA	polyA	ENCSR305XWT	SRR4421599	SRR4421598
HepG2	CONTROL	shRNA	polyA	ENCSR491FOC	SRR3469483	SRR3469482
HepG2	CONTROL	shRNA	polyA	ENCSR584UYK	SRR14845888	SRR14845889
HepG2	CONTROL	shRNA	polyA	ENCSR689PHN	SRR4422171	SRR4422172
HepG2	CONTROL	shRNA	polyA	ENCSR376RJN	SRR4421717	SRR4421716
HepG2	CONTROL	shRNA	polyA	ENCSR003EKR	SRR3469384	SRR3469385
HepG2	CONTROL	shRNA	polyA	ENCSR856ZRV	SRR4422378	SRR4422376
HepG2	CONTROL	CRISPR	polyA	ENCSR521WAI	SRR14843438	SRR14843439
HepG2	CONTROL	CRISPR	polyA	ENCSR481WJH	SRR14833247	SRR14833246
HepG2	CONTROL	shRNA	polyA	ENCSR104ABF	SRR4421328	SRR4421329
HepG2	CONTROL	shRNA	polyA	ENCSR691IVR	SRR4422150	SRR4422151
HepG2	CONTROL	shRNA	polyA	ENCSR279HMU	SRR4421581	SRR4421582
HepG2	CONTROL	shRNA	polyA	ENCSR264TUE	SRR4421557	SRR4421558
HepG2	CONTROL	shRNA	polyA	ENCSR538QOG	SRR4421934	SRR4421935
HepG2	CONTROL	shRNA	polyA	ENCSR603TCV	SRR3469516	SRR3469517
HepG2	CONTROL	shRNA	polyA	ENCSR960MSV	SRR4422541	SRR4422542
HepG2	CONTROL	shRNA	polyA	ENCSR364GRM	SRR4421690	SRR4421691
HepG2	CONTROL	shRNA	polyA	ENCSR135LXL	SRR4421382	SRR4421383
HepG2	CONTROL	shRNA	polyA	ENCSR776SXA	SRR4422245	SRR4422244
HepG2	CONTROL	CRISPR	polyA	ENCSR853AOV	SRR14850504	SRR14850503
HepG2	CPSF6	shRNA	polyA	ENCSR676EKU	SRR4422119	SRR4422120
HepG2	CPSF7	shRNA	polyA	ENCSR594DNW	SRR4421997	SRR4421996
HepG2	CSTF2	shRNA	polyA	ENCSR815JDY	SRR4422337	SRR4422336
HepG2	CSTF2T	shRNA	polyA	ENCSR914WQV	SRR3469578	SRR3469579
HepG2	DAZAP1	shRNA	polyA	ENCSR220TBR	SRR4421505	SRR4421504
HepG2	DAZAP1	shRNA	polyA	ENCSR840QFR	SRR3469552	SRR3469553
HepG2	DDX1	shRNA	polyA	ENCSR070LJO	SRR4422655	SRR4422654
HepG2	DDX19B	shRNA	polyA	ENCSR312SFA	SRR4421616	SRR4421615
HepG2	DDX21	shRNA	polyA	ENCSR485ZTC	SRR3469481	SRR3469480
HepG2	DDX21	CRISPR	polyA	ENCSR231RKU	SRR14830879	SRR14830878
HepG2	DDX24	shRNA	polyA	ENCSR300IEW	SRR3469442	SRR3469443
HepG2	DDX27	shRNA	polyA	ENCSR210RWL	SRR4421480	SRR4421482
HepG2	DDX28	shRNA	polyA	ENCSR222CSF	SRR4421497	SRR4421496
HepG2	DDX3X	shRNA	polyA	ENCSR637JLM	SRR3469530	SRR3469531
HepG2	DDX47	shRNA	polyA	ENCSR388CNS	SRR4421746	SRR4421745
HepG2	DDX5	shRNA	polyA	ENCSR808FBR	SRR4422287	SRR4422288
HepG2	DDX52	shRNA	polyA	ENCSR913ZWR	SRR4422456	SRR4422457
HepG2	DDX55	shRNA	polyA	ENCSR964YTW	SRR4422555	SRR4422554
HepG2	DDX59	shRNA	polyA	ENCSR598GKQ	SRR4421994	SRR4421993
HepG2	DDX6	shRNA	polyA	ENCSR147ZBD	SRR3469416	SRR3469417
HepG2	DHX30	shRNA	polyA	ENCSR853PBF	SRR4422369	SRR4422370
HepG2	DKC1	shRNA	polyA	ENCSR118KUN	SRR4421354	SRR4421353
HepG2	DNAJC2	shRNA	polyA	ENCSR004OSI	SRR4421912	SRR4421913
HepG2	DNAJC21	shRNA	polyA	ENCSR385KOY	SRR4421727	SRR4421726
HepG2	DROSHA	CRISPR	polyA	ENCSR991XFO	SRR14850563	SRR14850562
HepG2	EEF2	shRNA	polyA	ENCSR477TRX	SRR4421841	SRR4421840
HepG2	EFTUD2	shRNA	polyA	ENCSR620OKS	SRR4422050	SRR4422049
HepG2	EIF2S1	shRNA	polyA	ENCSR861ENA	SRR3469562	SRR3469563
HepG2	EIF2S2	shRNA	polyA	ENCSR110HAA	SRR4421343	SRR4421342
HepG2	EIF3D	shRNA	polyA	ENCSR788HVK	SRR4422273	SRR4422274
HepG2	EIF3G	shRNA	polyA	ENCSR778AJO	SRR3469546	SRR3469547
HepG2	EIF3H	CRISPR	polyA	ENCSR964YLV	SRR14847785	SRR14847786
HepG2	EIF4A3	shRNA	polyA	ENCSR957EEG	SRR3469590	SRR3469591
HepG2	EIF4B	shRNA	polyA	ENCSR313CHR	SRR3469448	SRR3469449
HepG2	EIF4G1	shRNA	polyA	ENCSR509LIV	SRR4421884	SRR4421885
HepG2	EIF4G2	shRNA	polyA	ENCSR152MON	SRR4421404	SRR4421405
HepG2	ESF1	shRNA	polyA	ENCSR060IWW	SRR4422642	SRR4422643
HepG2	ETF1	shRNA	polyA	ENCSR840QOH	SRR14847683	SRR14847684
HepG2	EWSR1	shRNA	polyA	ENCSR532ZPP	SRR4421922	SRR4421921
HepG2	EXOSC5	CRISPR	polyA	ENCSR284SZO	SRR14841511	SRR14841512
HepG2	EXOSC9	shRNA	polyA	ENCSR597IYB	SRR3469512	SRR3469513
HepG2	FAM120A	shRNA	polyA	ENCSR047VPW	SRR4422634	SRR4422633
HepG2	FASTKD1	shRNA	polyA	ENCSR728BOL	SRR4422218	SRR4422219
HepG2	FASTKD2	shRNA	polyA	ENCSR716WZH	SRR3469539	SRR3469538
HepG2	FIP1L1	shRNA	polyA	ENCSR116QBU	SRR4421352	SRR4421351
HepG2	FKBP4	shRNA	polyA	ENCSR639LKS	SRR4422092	SRR4422091
HepG2	FMR1	shRNA	polyA	ENCSR905HID	SRR4422575	SRR4422576
HepG2	FTO	shRNA	polyA	ENCSR389HFU	SRR4421742	SRR4421741
HepG2	FUBP3	shRNA	polyA	ENCSR755KOM	SRR4422230	SRR4422231
HepG2	FUS	shRNA	polyA	ENCSR927JXU	SRR3469583	SRR3469582
HepG2	FXR1	shRNA	polyA	ENCSR009PPI	SRR3469370	SRR3469371
HepG2	G3BP1	shRNA	polyA	ENCSR074UZM	SRR3469409	SRR3469408
HepG2	G3BP2	shRNA	polyA	ENCSR945UYL	SRR3469584	SRR3469585
HepG2	GEMIN5	shRNA	polyA	ENCSR771QMJ	SRR4422247	SRR4422246
HepG2	GNB2L1	shRNA	polyA	ENCSR116YMU	SRR4421365	SRR4421366
HepG2	GPKOW	shRNA	polyA	ENCSR968YWY	SRR4422540	SRR4422539
HepG2	GRSF1	shRNA	polyA	ENCSR674KDQ	SRR4422146	SRR4422145
HepG2	GRWD1	shRNA	polyA	ENCSR850FEH	SRR4422360	SRR4422359
HepG2	GTF2F1	shRNA	polyA	ENCSR295XKC	SRR3469435	SRR3469434
HepG2	HDGF	shRNA	polyA	ENCSR634KHL	SRR4422067	SRR4422066
HepG2	HLTF	shRNA	polyA	ENCSR010ZMZ	SRR3469372	SRR3469373
HepG2	HNRNPA0	shRNA	polyA	ENCSR720BPO	SRR4422194	SRR4422193
HepG2	HNRNPA1	shRNA	polyA	ENCSR182DAW	SRR4421445	SRR4421446
HepG2	HNRNPA2B1	shRNA	polyA	ENCSR769GES	SRR4422229	SRR4422228
HepG2	HNRNPAB	shRNA	polyA	ENCSR354XQY	SRR4421693	SRR4421692
HepG2	HNRNPC	shRNA	polyA	ENCSR052IYH	SRR4422651	SRR4422650
HepG2	HNRNPD	shRNA	polyA	ENCSR660MZN	SRR4422154	SRR4422155
HepG2	HNRNPF	CRISPR	polyA	ENCSR599NNK	SRR14833695	SRR14833694
HepG2	HNRNPF	shRNA	polyA	ENCSR693MZJ	SRR4422141	SRR4422142
HepG2	HNRNPK	shRNA	polyA	ENCSR853ZJS	SRR3469561	SRR3469560
HepG2	HNRNPL	shRNA	polyA	ENCSR155BMF	SRR4421401	SRR4421400
HepG2	HNRNPLL	shRNA	polyA	ENCSR490DYI	SRR4421859	SRR4421858
HepG2	HNRNPM	shRNA	polyA	ENCSR995JMS	SRR4422568	SRR4422567
HepG2	HNRNPU	shRNA	polyA	ENCSR308IKH	SRR4421624	SRR4421623
HepG2	HNRNPUL1	shRNA	polyA	ENCSR689ZJC	SRR4422135	SRR4422134
HepG2	HSPD1	shRNA	polyA	ENCSR243IGA	SRR4421532	SRR4421533
HepG2	IGF2BP1	CRISPR	polyA	ENCSR268XHM	SRR14848895	SRR14848896
HepG2	IGF2BP1	shRNA	polyA	ENCSR708GKW	SRR3469534	SRR3469535
HepG2	IGF2BP2	shRNA	polyA	ENCSR478FJK	SRR3469478	SRR3469479
HepG2	IGF2BP3	shRNA	polyA	ENCSR710NWE	SRR4422164	SRR4422165
HepG2	ILF2	shRNA	polyA	ENCSR366FFV	SRR4421695	SRR4421694
HepG2	ILF3	shRNA	polyA	ENCSR942MBU	SRR4422494	SRR4422493
HepG2	KHDRBS1	shRNA	polyA	ENCSR784FTX	SRR4422277	SRR4422276
HepG2	KHSRP	shRNA	polyA	ENCSR850CKU	SRR3469558	SRR3469559
HepG2	KIF1C	shRNA	polyA	ENCSR182GKG	SRR4421450	SRR4421451
HepG2	KRR1	shRNA	polyA	ENCSR542ESY	SRR4421936	SRR4421937
HepG2	LARP4	shRNA	polyA	ENCSR744PAQ	SRR4422202	SRR4422203
HepG2	LARP7	shRNA	polyA	ENCSR624FBY	SRR4422042	SRR4422043
HepG2	LIN28B	shRNA	polyA	ENCSR927SLP	SRR4422470	SRR4422469
HepG2	LSM11	shRNA	polyA	ENCSR883BXR	SRR4422431	SRR4422430
HepG2	MAGOH	shRNA	polyA	ENCSR746EKS	SRR3469542	SRR3469543
HepG2	MARK2	shRNA	polyA	ENCSR105OXX	SRR4421333	SRR4421332
HepG2	MATR3	shRNA	polyA	ENCSR492UFS	SRR3469485	SRR3469484
HepG2	METAP2	shRNA	polyA	ENCSR992JGE	SRR4422564	SRR4422563
HepG2	MSI2	shRNA	polyA	ENCSR896MMU	SRR4422441	SRR4422442
HepG2	MTPAP	shRNA	polyA	ENCSR701GSV	SRR4422174	SRR4422173
HepG2	NAA15	shRNA	polyA	ENCSR355OQC	SRR4421682	SRR4421681
HepG2	NCBP2	shRNA	polyA	ENCSR030ARO	SRR3469396	SRR3469397
HepG2	NELFE	shRNA	polyA	ENCSR939ZRA	SRR3469587	SRR3469586
HepG2	NIP7	shRNA	polyA	ENCSR696LLZ	SRR4422137	SRR4422138
HepG2	NKRF	shRNA	polyA	ENCSR517JDK	SRR4421898	SRR4421897
HepG2	NOL12	shRNA	polyA	ENCSR643UFV	SRR4422109	SRR4422108
HepG2	NOLC1	CRISPR	polyA	ENCSR959HPB	SRR14844832	SRR14844833
HepG2	NONO	shRNA	polyA	ENCSR647NYX	SRR4422129	SRR4422128
HepG2	NPM1	shRNA	polyA	ENCSR016XPB	SRR4422117	SRR4422118
HepG2	NSUN2	shRNA	polyA	ENCSR629RUG	SRR4422055	SRR4422056
HepG2	NUFIP2	shRNA	polyA	ENCSR584JRB	SRR4421980	SRR4421981
HepG2	NUP35	shRNA	polyA	ENCSR457WBK	SRR4421823	SRR4421822
HepG2	NUSAP1	shRNA	polyA	ENCSR180XTP	SRR4421438	SRR4421437
HepG2	PA2G4	shRNA	polyA	ENCSR028YAQ	SRR4422584	SRR4422583
HepG2	PABPC1	shRNA	polyA	ENCSR910YNJ	SRR4422452	SRR4422451
HepG2	PABPC4	shRNA	polyA	ENCSR455VZH	SRR3469470	SRR3469471
HepG2	PARN	shRNA	polyA	ENCSR825QXH	SRR4422322	SRR4422323
HepG2	PCBP1	shRNA	polyA	ENCSR635FRH	SRR3469527	SRR3469526
HepG2	PCBP2	shRNA	polyA	ENCSR028ITN	SRR3469405	SRR3469404
HepG2	PES1	shRNA	polyA	ENCSR496ETJ	SRR4421870	SRR4421869
HepG2	PHF6	shRNA	polyA	ENCSR681SMT	SRR4422116	SRR4422115
HepG2	PKM	shRNA	polyA	ENCSR656DQV	SRR4422075	SRR4422076
HepG2	PNPT1	shRNA	polyA	ENCSR880DEH	SRR4422429	SRR4422428
HepG2	PPIG	shRNA	polyA	ENCSR620HAA	SRR4422041	SRR4422040
HepG2	PPIL4	shRNA	polyA	ENCSR851KEX	SRR4422364	SRR4422363
HepG2	PRPF4	shRNA	polyA	ENCSR215FRI	SRR14829736	SRR14829735
HepG2	PRPF6	shRNA	polyA	ENCSR529QEZ	SRR3469493	SRR3469492
HepG2	PRPF8	shRNA	polyA	ENCSR998MZP	SRR4422581	SRR4422582
HepG2	PSIP1	shRNA	polyA	ENCSR744YVR	SRR4422209	SRR4422208
HepG2	PTBP1	shRNA	polyA	ENCSR064DXG	SRR3469390	SRR3469391
HepG2	PUF60	shRNA	polyA	ENCSR648BSC	SRR4422083	SRR4422084
HepG2	PUM1	shRNA	polyA	ENCSR945XKW	SRR4422509	SRR4422508
HepG2	PUM2	shRNA	polyA	ENCSR210DML	SRR4421478	SRR4421479
HepG2	PUS1	shRNA	polyA	ENCSR296ERI	SRR4421595	SRR4421596
HepG2	QKI	shRNA	polyA	ENCSR330YOU	SRR3469452	SRR3469453
HepG2	RAVER1	shRNA	polyA	ENCSR576GOW	SRR3469504	SRR3469505
HepG2	RBFOX2	shRNA	polyA	ENCSR767LLP	SRR4422221	SRR4422220
HepG2	RBM14	CRISPR	polyA	ENCSR166MWM	SRR14831330	SRR14831329
HepG2	RBM15	shRNA	polyA	ENCSR599PXD	SRR4422007	SRR4422006
HepG2	RBM17	shRNA	polyA	ENCSR385TMY	SRR4421729	SRR4421728
HepG2	RBM22	shRNA	polyA	ENCSR330KHN	SRR14842990	SRR14842989
HepG2	RBM25	shRNA	polyA	ENCSR610AEI	SRR3469515	SRR3469514
HepG2	RBM27	shRNA	polyA	ENCSR222SMI	SRR4421498	SRR4421499
HepG2	RBM34	shRNA	polyA	ENCSR318HAT	SRR3469455	SRR3469454
HepG2	RBM39	shRNA	polyA	ENCSR760EGM	SRR4422237	SRR4422236
HepG2	RBM47	shRNA	polyA	ENCSR711ZJQ	SRR4422187	SRR4422188
HepG2	RBM5	CRISPR	polyA	ENCSR606PVX	SRR14846202	SRR14846203
HepG2	RCC2	shRNA	polyA	ENCSR685JXU	SRR4422148	SRR4422149
HepG2	RECQL	shRNA	polyA	ENCSR572AMC	SRR3469506	SRR3469507
HepG2	RPL23A	shRNA	polyA	ENCSR706SXN	SRR4422160	SRR4422159
HepG2	RPLP0	shRNA	polyA	ENCSR082YGI	SRR4422676	SRR4422677
HepG2	RPLP0	CRISPR	polyA	ENCSR000SKS	SRR14835334	SRR14835335
HepG2	RPS10	shRNA	polyA	ENCSR410UHJ	SRR3469467	SRR3469466
HepG2	RPS19	shRNA	polyA	ENCSR486AIO	SRR4421853	SRR4421852
HepG2	RPS2	shRNA	polyA	ENCSR667RIA	SRR4422086	SRR4422085
HepG2	RPS3A	shRNA	polyA	ENCSR118VQR	SRR4421372	SRR4421371
HepG2	RPS5	shRNA	polyA	ENCSR838SMC	SRR4422342	SRR4422343
HepG2	RRP9	shRNA	polyA	ENCSR471GIS	SRR4421835	SRR4421834
HepG2	RTF1	shRNA	polyA	ENCSR906WTM	SRR3469573	SRR3469572
HepG2	SAFB2	shRNA	polyA	ENCSR110ZYD	SRR4421344	SRR4421345
HepG2	SART3	shRNA	polyA	ENCSR011BBS	SRR4422306	SRR4422305
HepG2	SBDS	shRNA	polyA	ENCSR343DHN	SRR4421666	SRR4421665
HepG2	SDAD1	CRISPR	polyA	ENCSR715QWM	SRR14845043	SRR14845042
HepG2	SERBP1	shRNA	polyA	ENCSR820ROH	SRR4422316	SRR4422317
HepG2	SF1	shRNA	polyA	ENCSR644AIM	SRR4422071	SRR4422072
HepG2	SF3A3	shRNA	polyA	ENCSR374NMJ	SRR4421706	SRR4421705
HepG2	SF3B1	shRNA	polyA	ENCSR896CFV	SRR4422491	SRR4422492
HepG2	SF3B4	shRNA	polyA	ENCSR148MQK	SRR3469423	SRR3469422
HepG2	SFPQ	shRNA	polyA	ENCSR782MXN	SRR4422405	SRR4422406
HepG2	SLBP	shRNA	polyA	ENCSR519KXM	SRR4421903	SRR4421904
HepG2	SLTM	shRNA	polyA	ENCSR185JGT	SRR3469427	SRR3469426
HepG2	SMN1	shRNA	polyA	ENCSR090UMI	SRR4422674	SRR4422675
HepG2	SMNDC1	shRNA	polyA	ENCSR995ZGJ	SRR3469601	SRR3469600
HepG2	SND1	shRNA	polyA	ENCSR398LZW	SRR3469463	SRR3469462
HepG2	SNRNP200	shRNA	polyA	ENCSR003LSA	SRR4421889	SRR4421890
HepG2	SNRNP70	shRNA	polyA	ENCSR635BOO	SRR4422070	SRR4422069
HepG2	SRFBP1	shRNA	polyA	ENCSR153GKS	SRR14835723	SRR14835722
HepG2	SRP68	shRNA	polyA	ENCSR167JPY	SRR4421428	SRR4421427
HepG2	SRSF1	shRNA	polyA	ENCSR094KBY	SRR3469393	SRR3469392
HepG2	SRSF3	shRNA	polyA	ENCSR376FGR	SRR4421712	SRR4421711
HepG2	SRSF4	CRISPR	polyA	ENCSR471INA	SRR14844626	SRR14844625
HepG2	SRSF5	shRNA	polyA	ENCSR447UCG	SRR4421797	SRR4421796
HepG2	SRSF5	shRNA	polyA	ENCSR781YNI	SRR4422254	SRR4422253
HepG2	SRSF7	CRISPR	polyA	ENCSR845MNM	SRR14843095	SRR14843096
HepG2	SRSF7	shRNA	polyA	ENCSR017PRS	SRR3469382	SRR3469383
HepG2	SRSF9	shRNA	polyA	ENCSR597XHH	SRR3469508	SRR3469509
HepG2	SSB	shRNA	polyA	ENCSR278CHI	SRR14848915	SRR14848916
HepG2	SSRP1	shRNA	polyA	ENCSR422JMS	SRR4421775	SRR4421776
HepG2	STAU1	shRNA	polyA	ENCSR124KCF	SRR4421368	SRR4421367
HepG2	STIP1	shRNA	polyA	ENCSR871BXO	SRR4422404	SRR4422403
HepG2	SUB1	shRNA	polyA	ENCSR997FOT	SRR3469597	SRR3469596
HepG2	SUCLG1	shRNA	polyA	ENCSR810JYX	SRR4422308	SRR4422309
HepG2	SUGP2	shRNA	polyA	ENCSR837QDN	SRR4422349	SRR4422348
HepG2	SUPT6H	shRNA	polyA	ENCSR281KCL	SRR4421574	SRR4421573
HepG2	SUPV3L1	shRNA	polyA	ENCSR995RPB	SRR4422573	SRR4422572
HepG2	TAF15	shRNA	polyA	ENCSR998RZI	SRR3469602	SRR3469603
HepG2	TARDBP	shRNA	polyA	ENCSR527QNC	SRR4421909	SRR4421908
HepG2	TBRG4	shRNA	polyA	ENCSR741YCA	SRR4422215	SRR4422214
HepG2	TFIP11	shRNA	polyA	ENCSR573UBF	SRR4421973	SRR4421974
HepG2	TIA1	shRNA	polyA	ENCSR057GCF	SRR3469388	SRR3469389
HepG2	TIAL1	shRNA	polyA	ENCSR450VQO	SRR4421813	SRR4421812
HepG2	TRA2A	shRNA	polyA	ENCSR030GZQ	SRR3469375	SRR3469374
HepG2	TRIM56	shRNA	polyA	ENCSR309HXK	SRR4421617	SRR4421618
HepG2	TROVE2	shRNA	polyA	ENCSR946OFN	SRR4422510	SRR4422511
HepG2	TUFM	shRNA	polyA	ENCSR459EMR	SRR4421824	SRR4421825
HepG2	U2AF1	shRNA	polyA	ENCSR372UWV	SRR4421699	SRR4421700
HepG2	U2AF2	shRNA	polyA	ENCSR426UUG	SRR4421785	SRR4421784
HepG2	U2AF2	shRNA	polyA	ENCSR622MCX	SRR3469523	SRR3469522
HepG2	UBE2L3	shRNA	polyA	ENCSR424JSU	SRR4421782	SRR4421783
HepG2	UCHL5	shRNA	polyA	ENCSR684HTV	SRR4422156	SRR4422157
HepG2	UPF1	shRNA	polyA	ENCSR689MIY	SRR4422185	SRR4422186
HepG2	UPF2	shRNA	polyA	ENCSR318OXM	SRR4421635	SRR4421633
HepG2	UTP18	shRNA	polyA	ENCSR269ZAO	SRR4421565	SRR4421564
HepG2	UTP3	shRNA	polyA	ENCSR910ECL	SRR4422459	SRR4422458
HepG2	XPO5	shRNA	polyA	ENCSR778RWJ	SRR4422255	SRR4422256
HepG2	XRCC5	shRNA	polyA	ENCSR732IYM	SRR3469540	SRR3469541
HepG2	XRCC6	shRNA	polyA	ENCSR500WHE	SRR3469486	SRR3469487
HepG2	XRN2	shRNA	polyA	ENCSR347ZHQ	SRR4421671	SRR4421672
HepG2	YBX3	shRNA	polyA	ENCSR494VSD	SRR4421867	SRR4421866
HepG2	ZC3H8	shRNA	polyA	ENCSR696JWA	SRR14850469	SRR14850468
HepG2	ZNF622	shRNA	polyA	ENCSR518JXY	SRR4421899	SRR4421900
HepG2	ZRANB2	shRNA	polyA	ENCSR081QQH	SRR3469410	SRR3469411
K562	AARS	shRNA	polyA	ENCSR599UDS	SRR4422009	SRR4422008
K562	AATF	shRNA	polyA	ENCSR973QSV	SRR4422549	SRR4422548
K562	ABCF1	shRNA	polyA	ENCSR721MXZ	SRR4422213	SRR4422212
K562	ADAR	shRNA	polyA	ENCSR164TLB	SRR4421426	SRR4421425
K562	AGGF1	shRNA	polyA	ENCSR812TLY	SRR4422417	SRR4422416
K562	AGO1	shRNA	polyA	ENCSR268JDD	SRR4421556	SRR4421555
K562	AGO2	shRNA	rRNA	ENCSR495YSS	SRR4421878	SRR4421879
K562	AGO3	shRNA	rRNA	ENCSR207QGW	SRR4421473	SRR4421472
K562	AKAP1	shRNA	polyA	ENCSR338CON	SRR3469457	SRR3469456
K562	AKAP8	shRNA	polyA	ENCSR000YYN	SRR4422286	SRR4422285
K562	AKAP8L	shRNA	polyA	ENCSR809ISU	SRR4422290	SRR4422291
K562	APOBEC3C	shRNA	polyA	ENCSR963RLK	SRR4422528	SRR4422529
K562	AQR	shRNA	polyA	ENCSR624OUI	SRR14844828	SRR14844829
K562	ASCC1	shRNA	polyA	ENCSR253DCB	SRR3469439	SRR3469438
K562	ATP5C1	shRNA	polyA	ENCSR231DXJ	SRR4421515	SRR4421514
K562	AUH	shRNA	polyA	ENCSR395FYF	SRR14833586	SRR14833585
K562	BCCIP	shRNA	polyA	ENCSR606QIX	SRR4422017	SRR4422018
K562	BCLAF1	shRNA	polyA	ENCSR410ZPU	SRR4421763	SRR4421764
K562	BOP1	shRNA	polyA	ENCSR775TMW	SRR4422238	SRR4422239
K562	BUD13	shRNA	polyA	ENCSR267RHP	SRR4421554	SRR4421553
K562	CCAR1	shRNA	polyA	ENCSR386YEV	SRR4421733	SRR4421732
K562	CCAR2	shRNA	polyA	ENCSR984CLJ	SRR4422553	SRR4422552
K562	CCDC124	shRNA	polyA	ENCSR874ZLI	SRR4422409	SRR4422410
K562	CEBPZ	CRISPR	polyA	ENCSR637EFF	SRR14846583	SRR14846582
K562	CELF1	shRNA	polyA	ENCSR605MFS	SRR4422013	SRR4422014
K562	CELF1	shRNA	rRNA	ENCSR351CNN	SRR4421673	SRR4421674
K562	CIRBP	shRNA	polyA	ENCSR056QEW	SRR3469386	SRR3469387
K562	CKAP4	shRNA	polyA	ENCSR952OOP	SRR14847692	SRR14847691
K562	CNOT7	shRNA	polyA	ENCSR113PYX	SRR4421364	SRR4421363
K562	CNOT8	shRNA	rRNA	ENCSR312HJY	SRR4421622	SRR4421621
K562	CONTROL	CRISPR	polyA	ENCSR341TTW	SRR14843653	SRR14843652
K562	CONTROL	shRNA	polyA	ENCSR419JMU	SRR4421770	SRR4421771
K562	CONTROL	shRNA	polyA	ENCSR143COQ	SRR4421390	SRR4421391
K562	CONTROL	CRISPR	polyA	ENCSR599PZD	SRR14845955	SRR14845956
K562	CONTROL	shRNA	polyA	ENCSR661HEL	SRR4422088	SRR4422087
K562	CONTROL	shRNA	rRNA	ENCSR898NWE	SRR4422447	SRR4422446
K562	CONTROL	CRISPR	polyA	ENCSR828YEB	SRR14847583	SRR14847582
K562	CONTROL	shRNA	polyA	ENCSR032YMP	SRR4422605	SRR4422604
K562	CONTROL	shRNA	polyA	ENCSR164MUK	SRR4421418	SRR4421417
K562	CONTROL	shRNA	polyA	ENCSR129RWD	SRR3469418	SRR3469419
K562	CONTROL	shRNA	polyA	ENCSR620PUP	SRR4422045	SRR4422044
K562	CONTROL	CRISPR	polyA	ENCSR226KWO	SRR14835379	SRR14835378
K562	CONTROL	shRNA	rRNA	ENCSR936VPP	SRR4422522	SRR4422521
K562	CONTROL	shRNA	polyA	ENCSR344XID	SRR3469464	SRR3469465
K562	CONTROL	shRNA	polyA	ENCSR913CAE	SRR3469575	SRR3469574
K562	CONTROL	shRNA	polyA	ENCSR031RRO	SRR4422597	SRR4422598
K562	CONTROL	shRNA	polyA	ENCSR718EWL	SRR14846212	SRR14846211
K562	CONTROL	shRNA	polyA	ENCSR815CVQ	SRR4422354	SRR4422353
K562	CONTROL	shRNA	polyA	ENCSR174OYC	SRR4421434	SRR4421435
K562	CONTROL	shRNA	polyA	ENCSR572FFX	SRR4421971	SRR4421972
K562	CONTROL	shRNA	rRNA	ENCSR372DZW	SRR4421704	SRR4421702
K562	CONTROL	shRNA	polyA	ENCSR245BNJ	SRR4421539	SRR4421538
K562	CONTROL	CRISPR	polyA	ENCSR772DUM	SRR14846855	SRR14846854
K562	CONTROL	CRISPR	polyA	ENCSR395HQT	SRR14845893	SRR14845892
K562	CONTROL	shRNA	polyA	ENCSR324WIS	SRR14849078	SRR14849079
K562	CONTROL	shRNA	polyA	ENCSR118EFE	SRR4421359	SRR4421360
K562	CONTROL	shRNA	polyA	ENCSR024FOF	SRR14838494	SRR14838493
K562	CONTROL	shRNA	polyA	ENCSR667PLJ	SRR4422081	SRR4422082
K562	CONTROL	shRNA	polyA	ENCSR424QCW	SRR4421781	SRR4421780
K562	CONTROL	shRNA	rRNA	ENCSR942UNX	SRR4422487	SRR4422488
K562	CONTROL	CRISPR	polyA	ENCSR619GAS	SRR14844862	SRR14844863
K562	CONTROL	shRNA	polyA	ENCSR084SCN	SRR4422680	SRR4422681
K562	CONTROL	shRNA	polyA	ENCSR154OBA	SRR4421399	SRR4421398
K562	CONTROL	shRNA	polyA	ENCSR438MDN	SRR4421788	SRR4421787
K562	CONTROL	CRISPR	polyA	ENCSR163JUC	SRR14836659	SRR14836658
K562	CONTROL	shRNA	rRNA	ENCSR081EST	SRR4422672	SRR4422673
K562	CONTROL	shRNA	rRNA	ENCSR771ZZL	SRR4422235	SRR4422234
K562	CONTROL	shRNA	polyA	ENCSR092WKG	SRR4422689	SRR4422688
K562	CPEB4	shRNA	polyA	ENCSR795VAK	SRR4422281	SRR4422280
K562	CPSF6	shRNA	polyA	ENCSR384BDV	SRR4421720	SRR4421721
K562	CPSF7	shRNA	polyA	ENCSR222LRL	SRR4421500	SRR4421501
K562	CSTF2	shRNA	polyA	ENCSR885YOI	SRR4422427	SRR4422426
K562	CSTF2T	shRNA	polyA	ENCSR286OKW	SRR4421577	SRR4421576
K562	DAZAP1	shRNA	polyA	ENCSR907UTB	SRR4422585	SRR4422586
K562	DDX1	shRNA	polyA	ENCSR208GPE	SRR4421474	SRR4421475
K562	DDX19B	shRNA	polyA	ENCSR281IUF	SRR4421580	SRR4421579
K562	DDX21	CRISPR	polyA	ENCSR384LKC	SRR14828804	SRR14828803
K562	DDX21	shRNA	polyA	ENCSR961WVL	SRR3469598	SRR3469599
K562	DDX24	shRNA	polyA	ENCSR067LLB	SRR3469398	SRR3469399
K562	DDX27	shRNA	polyA	ENCSR584LDM	SRR4421984	SRR4421985
K562	DDX28	shRNA	polyA	ENCSR205VSQ	SRR4421471	SRR4421470
K562	DDX3X	shRNA	polyA	ENCSR000KYM	SRR3469401	SRR3469400
K562	DDX47	shRNA	polyA	ENCSR155EZL	SRR4421415	SRR4421414
K562	DDX47	shRNA	rRNA	ENCSR334HNJ	SRR4421651	SRR4421650
K562	DDX51	shRNA	polyA	ENCSR029LGJ	SRR4422594	SRR4422595
K562	DDX52	shRNA	polyA	ENCSR560RSZ	SRR4421956	SRR4421957
K562	DDX55	shRNA	polyA	ENCSR856CJK	SRR4422385	SRR4422384
K562	DDX6	shRNA	polyA	ENCSR119QWQ	SRR3469412	SRR3469413
K562	DGCR8	CRISPR	polyA	ENCSR148UGK	SRR14831220	SRR14831221
K562	DGCR8	CRISPR	polyA	ENCSR466TGH	SRR14831089	SRR14831088
K562	DGCR8	CRISPR	polyA	ENCSR721CNY	SRR14846236	SRR14846235
K562	DHX30	shRNA	polyA	ENCSR345VVZ	SRR4421661	SRR4421662
K562	DKC1	shRNA	polyA	ENCSR494UDF	SRR4421865	SRR4421864
K562	DNAJC2	shRNA	polyA	ENCSR577OVP	SRR4421979	SRR4421978
K562	DNAJC21	shRNA	polyA	ENCSR079LMZ	SRR4422661	SRR4422660
K562	DROSHA	shRNA	polyA	ENCSR624XHG	SRR4422047	SRR4422048
K562	EEF2	shRNA	polyA	ENCSR181RLB	SRR4421444	SRR4421443
K562	EFTUD2	shRNA	polyA	ENCSR117WLY	SRR4421358	SRR4421357
K562	EIF2S1	shRNA	polyA	ENCSR546MBH	SRR3469498	SRR3469499
K562	EIF2S2	shRNA	polyA	ENCSR076PMZ	SRR4422679	SRR4422678
K562	EIF3A	shRNA	polyA	ENCSR258VGD	SRR4421548	SRR4421547
K562	EIF3D	shRNA	polyA	ENCSR660ETT	SRR4422078	SRR4422077
K562	EIF3G	shRNA	polyA	ENCSR143UET	SRR4421393	SRR4421392
K562	EIF3H	CRISPR	polyA	ENCSR096WVE	SRR14831582	SRR14831583
K562	EIF4A3	shRNA	polyA	ENCSR961YAG	SRR3469594	SRR3469595
K562	EIF4B	shRNA	polyA	ENCSR774BXV	SRR3469545	SRR3469544
K562	EIF4G1	shRNA	polyA	ENCSR712CSN	SRR4422176	SRR4422175
K562	EIF4G2	shRNA	polyA	ENCSR040FSN	SRR4422615	SRR4422616
K562	ESF1	shRNA	polyA	ENCSR077BPR	SRR4422684	SRR4422685
K562	EWSR1	shRNA	polyA	ENCSR831YGP	SRR3469554	SRR3469555
K562	EXOSC5	CRISPR	polyA	ENCSR406SEH	SRR14841780	SRR14841779
K562	EXOSC9	shRNA	polyA	ENCSR812EIA	SRR4422302	SRR4422301
K562	FAM120A	shRNA	polyA	ENCSR492BKM	SRR4421855	SRR4421854
K562	FASTKD2	shRNA	polyA	ENCSR608IAI	SRR4422021	SRR4422022
K562	FIP1L1	shRNA	polyA	ENCSR511BNY	SRR4421892	SRR4421891
K562	FKBP4	shRNA	polyA	ENCSR379VXW	SRR4421715	SRR4421714
K562	FMR1	shRNA	polyA	ENCSR555LCE	SRR14845472	SRR14845471
K562	FTO	shRNA	polyA	ENCSR688GVV	SRR14839518	SRR14839519
K562	FUBP3	shRNA	polyA	ENCSR373KOF	SRR3469469	SRR3469468
K562	FUS	shRNA	polyA	ENCSR325OOM	SRR4421646	SRR4421645
K562	FXR1	shRNA	polyA	ENCSR780YFF	SRR3469548	SRR3469549
K562	FXR2	shRNA	polyA	ENCSR577XBW	SRR3469510	SRR3469511
K562	FXR2	CRISPR	polyA	ENCSR376GHG	SRR14845603	SRR14845602
K562	FXR2	shRNA	rRNA	ENCSR139BIJ	SRR4421388	SRR4421389
K562	G3BP1	shRNA	polyA	ENCSR792CBM	SRR3469550	SRR3469551
K562	G3BP2	shRNA	polyA	ENCSR246SOU	SRR3469437	SRR3469436
K562	GEMIN5	shRNA	polyA	ENCSR398GHW	SRR4421751	SRR4421750
K562	GLRX3	shRNA	polyA	ENCSR874DVZ	SRR4422407	SRR4422408
K562	GPKOW	shRNA	polyA	ENCSR967QNT	SRR14828492	SRR14828493
K562	GRSF1	shRNA	polyA	ENCSR835RMN	SRR4422334	SRR4422335
K562	GRWD1	shRNA	polyA	ENCSR528ASX	SRR4421910	SRR4421911
K562	GTF2F1	shRNA	polyA	ENCSR188IPO	SRR4421455	SRR4421456
K562	HLTF	shRNA	polyA	ENCSR958NDU	SRR4422530	SRR4422531
K562	HNRNPA0	shRNA	polyA	ENCSR552NBS	SRR4421947	SRR4421948
K562	HNRNPA1	shRNA	polyA	ENCSR048BWH	SRR4422636	SRR4422637
K562	HNRNPA2B1	shRNA	polyA	ENCSR794NUE	SRR4422333	SRR4422332
K562	HNRNPAB	shRNA	polyA	ENCSR778WPL	SRR4422298	SRR4422299
K562	HNRNPC	shRNA	rRNA	ENCSR470PRV	SRR4421831	SRR4421830
K562	HNRNPC	shRNA	polyA	ENCSR634KBO	SRR4422061	SRR4422060
K562	HNRNPF	shRNA	polyA	ENCSR392HSJ	SRR4421749	SRR4421748
K562	HNRNPF	CRISPR	polyA	ENCSR380RRP	SRR14849977	SRR14849976
K562	HNRNPH1	CRISPR	polyA	ENCSR354RSR	SRR14844492	SRR14844491
K562	HNRNPK	shRNA	polyA	ENCSR529JNJ	SRR3469489	SRR3469488
K562	HNRNPL	shRNA	polyA	ENCSR563YIS	SRR4421963	SRR4421962
K562	HNRNPM	shRNA	polyA	ENCSR746NIM	SRR4422222	SRR4422223
K562	HNRNPU	shRNA	polyA	ENCSR047IUS	SRR4422621	SRR4422622
K562	HNRNPU	shRNA	rRNA	ENCSR732ICL	SRR4422190	SRR4422191
K562	HNRNPUL1	shRNA	polyA	ENCSR034VBA	SRR4422612	SRR4422611
K562	HSPD1	shRNA	polyA	ENCSR222ABK	SRR4421490	SRR4421491
K562	IGF2BP1	CRISPR	polyA	ENCSR543LCG	SRR14845235	SRR14845236
K562	IGF2BP1	shRNA	polyA	ENCSR629EWX	SRR3469528	SRR3469529
K562	IGF2BP2	shRNA	polyA	ENCSR952RRH	SRR3469588	SRR3469589
K562	IGF2BP3	shRNA	rRNA	ENCSR481YXD	SRR4421860	SRR4421861
K562	IGF2BP3	shRNA	polyA	ENCSR302JQA	SRR3469445	SRR3469444
K562	ILF2	shRNA	polyA	ENCSR126ARZ	SRR4421373	SRR4421374
K562	ILF3	shRNA	polyA	ENCSR269HQA	SRR4421560	SRR4421559
K562	KHDRBS1	shRNA	polyA	ENCSR023HWI	SRR4422495	SRR4422496
K562	KHSRP	shRNA	polyA	ENCSR561CBC	SRR3469503	SRR3469502
K562	KIF1C	shRNA	polyA	ENCSR823WTA	SRR4422319	SRR4422318
K562	KRR1	shRNA	polyA	ENCSR244SIO	SRR14848709	SRR14848710
K562	LARP4	shRNA	polyA	ENCSR866XLI	SRR4422400	SRR4422399
K562	LARP7	shRNA	polyA	ENCSR770OWW	SRR4422248	SRR4422249
K562	LIN28B	shRNA	polyA	ENCSR598YQX	SRR4422003	SRR4422005
K562	LSM11	shRNA	polyA	ENCSR762FEO	SRR4422270	SRR4422271
K562	MAGOH	shRNA	polyA	ENCSR849STR	SRR3469568	SRR3469569
K562	MAK16	shRNA	polyA	ENCSR517JHY	SRR4421905	SRR4421906
K562	MATR3	shRNA	polyA	ENCSR792XFP	SRR3469557	SRR3469556
K562	MBNL1	shRNA	polyA	ENCSR222COT	SRR4421492	SRR4421493
K562	METAP2	shRNA	polyA	ENCSR952QDQ	SRR14847694	SRR14847693
K562	MSI2	shRNA	polyA	ENCSR169QQW	SRR4421430	SRR4421431
K562	MTPAP	shRNA	polyA	ENCSR631RFX	SRR4422065	SRR4422064
K562	NAA15	shRNA	polyA	ENCSR945GUR	SRR4422499	SRR4422500
K562	NCBP2	shRNA	polyA	ENCSR361LBE	SRR3469460	SRR3469461
K562	NELFE	shRNA	polyA	ENCSR201WFU	SRR3469424	SRR3469425
K562	NFX1	shRNA	polyA	ENCSR007XKL	SRR4422100	SRR4422099
K562	NOL12	shRNA	polyA	ENCSR227AVS	SRR4421508	SRR4421509
K562	NONO	shRNA	polyA	ENCSR398HXV	SRR4421753	SRR4421752
K562	NPM1	shRNA	polyA	ENCSR346DZQ	SRR4421670	SRR4421669
K562	NSUN2	shRNA	polyA	ENCSR829EFL	SRR4422351	SRR4422350
K562	NUFIP2	shRNA	polyA	ENCSR754RJA	SRR4422227	SRR4422226
K562	NUSAP1	shRNA	polyA	ENCSR927XBT	SRR4422471	SRR4422473
K562	PA2G4	shRNA	polyA	ENCSR309PPC	SRR4421619	SRR4421620
K562	PABPC1	shRNA	polyA	ENCSR192GBD	SRR4421464	SRR4421465
K562	PABPC4	shRNA	polyA	ENCSR047EEG	SRR3469402	SRR3469403
K562	PABPN1	shRNA	polyA	ENCSR416ZJH	SRR4421766	SRR4421765
K562	PAPOLA	shRNA	rRNA	ENCSR368ZRP	SRR4421698	SRR4421697
K562	PARN	shRNA	polyA	ENCSR306IOF	SRR4421607	SRR4421606
K562	PCBP1	shRNA	polyA	ENCSR545AIK	SRR3469495	SRR3469494
K562	PCBP2	shRNA	polyA	ENCSR648QFY	SRR3469533	SRR3469532
K562	PCBP3	CRISPR	polyA	ENCSR105LOV	SRR14835900	SRR14835899
K562	PES1	shRNA	polyA	ENCSR891DYO	SRR4422439	SRR4422440
K562	PHF6	shRNA	polyA	ENCSR322XVS	SRR4421638	SRR4421639
K562	PKM	shRNA	polyA	ENCSR978CSQ	SRR4422565	SRR4422566
K562	PNPT1	shRNA	polyA	ENCSR191VWK	SRR4421461	SRR4421460
K562	POLR2G	shRNA	rRNA	ENCSR936TED	SRR4422483	SRR4422484
K562	POLR2G	CRISPR	polyA	ENCSR580TGX	SRR14845775	SRR14845774
K562	PPIG	shRNA	polyA	ENCSR529MBZ	SRR4421915	SRR4421914
K562	PPIL4	shRNA	polyA	ENCSR556FNN	SRR4421953	SRR4421952
K562	PPP1R8	shRNA	polyA	ENCSR844QNT	SRR4422365	SRR4422366
K562	PRPF6	shRNA	polyA	ENCSR783LUA	SRR4422263	SRR4422262
K562	PRPF8	shRNA	polyA	ENCSR137HKS	SRR4421386	SRR4421387
K562	PSIP1	shRNA	polyA	ENCSR611LQB	SRR4422027	SRR4422028
K562	PTBP1	shRNA	polyA	ENCSR527IVX	SRR3469490	SRR3469491
K562	PTBP1	CRISPR	polyA	ENCSR415DJT	SRR14832592	SRR14832593
K562	PTBP1	shRNA	rRNA	ENCSR239BCO	SRR4421531	SRR4421530
K562	PUF60	shRNA	polyA	ENCSR558XNA	SRR4421954	SRR4421955
K562	PUM1	shRNA	polyA	ENCSR745WVZ	SRR4422198	SRR4422199
K562	PUM2	shRNA	polyA	ENCSR118XYK	SRR4421369	SRR4421370
K562	PUS1	shRNA	polyA	ENCSR618IQH	SRR4422037	SRR4422036
K562	QKI	shRNA	polyA	ENCSR256PLH	SRR3469440	SRR3469441
K562	RAVER1	shRNA	polyA	ENCSR904BCZ	SRR3469567	SRR3469566
K562	RBFOX2	shRNA	polyA	ENCSR336DFS	SRR4421654	SRR4421655
K562	RBM15	shRNA	polyA	ENCSR385UPQ	SRR4421730	SRR4421731
K562	RBM17	shRNA	polyA	ENCSR898OPN	SRR4422466	SRR4422465
K562	RBM22	shRNA	polyA	ENCSR947OIM	SRR3469592	SRR3469593
K562	RBM25	shRNA	polyA	ENCSR149DMY	SRR3469421	SRR3469420
K562	RBM3	shRNA	rRNA	ENCSR675KPR	SRR4422123	SRR4422124
K562	RBM34	shRNA	polyA	ENCSR560AYQ	SRR3469501	SRR3469500
K562	RBM39	shRNA	polyA	ENCSR678WOA	SRR4422112	SRR4422113
K562	RCC2	shRNA	polyA	ENCSR921KDS	SRR4422464	SRR4422463
K562	RECQL	shRNA	polyA	ENCSR310VND	SRR3469446	SRR3469447
K562	RECQL	shRNA	rRNA	ENCSR014VQS	SRR4422589	SRR4422590
K562	RPS10	shRNA	polyA	ENCSR004RGI	SRR4422105	SRR4422104
K562	RPS19	shRNA	polyA	ENCSR098NHI	SRR4421317	SRR4421316
K562	RPS3	CRISPR	polyA	ENCSR642GBC	SRR14834509	SRR14834508
K562	RPS3A	shRNA	polyA	ENCSR788YGG	SRR4422269	SRR4422268
K562	RRP9	shRNA	polyA	ENCSR210KJB	SRR4421484	SRR4421483
K562	RTF1	shRNA	polyA	ENCSR783YSQ	SRR4422278	SRR4422279
K562	SAFB	CRISPR	polyA	ENCSR336TYW	SRR14849510	SRR14849511
K562	SAFB2	shRNA	polyA	ENCSR770LYW	SRR4422232	SRR4422233
K562	SART3	shRNA	polyA	ENCSR954HAY	SRR4422515	SRR4422514
K562	SBDS	shRNA	polyA	ENCSR219DXZ	SRR4421487	SRR4421486
K562	SDAD1	CRISPR	polyA	ENCSR103NNB	SRR14848373	SRR14848372
K562	SERBP1	shRNA	polyA	ENCSR925RNE	SRR4422461	SRR4422462
K562	SF1	shRNA	rRNA	ENCSR628JYB	SRR4422053	SRR4422054
K562	SF1	shRNA	polyA	ENCSR562CCA	SRR4421960	SRR4421961
K562	SF3A3	shRNA	polyA	ENCSR454KYR	SRR4421815	SRR4421814
K562	SF3B1	shRNA	polyA	ENCSR047QHX	SRR14835570	SRR14835569
K562	SF3B4	shRNA	polyA	ENCSR081XRA	SRR3469407	SRR3469406
K562	SFPQ	shRNA	polyA	ENCSR535YPK	SRR4421923	SRR4421924
K562	SLBP	shRNA	polyA	ENCSR112YTD	SRR4421347	SRR4421346
K562	SLTM	shRNA	polyA	ENCSR234YMW	SRR4421519	SRR4421520
K562	SMN1	shRNA	polyA	ENCSR129ROE	SRR4421380	SRR4421379
K562	SMNDC1	shRNA	polyA	ENCSR408SDL	SRR4421759	SRR4421760
K562	SND1	shRNA	polyA	ENCSR232XRZ	SRR4421516	SRR4421517
K562	SNRNP200	shRNA	polyA	ENCSR943LIB	SRR4422525	SRR4422526
K562	SRFBP1	shRNA	polyA	ENCSR813NZP	SRR4422310	SRR4422311
K562	SRP68	shRNA	polyA	ENCSR312SRB	SRR4421630	SRR4421629
K562	SRPK2	shRNA	polyA	ENCSR524YXQ	SRR4421902	SRR4421901
K562	SRSF1	shRNA	polyA	ENCSR066VOO	SRR3469377	SRR3469376
K562	SRSF4	CRISPR	polyA	ENCSR905NIK	SRR14844846	SRR14844847
K562	SRSF5	shRNA	polyA	ENCSR906RHU	SRR3469576	SRR3469577
K562	SRSF7	shRNA	polyA	ENCSR464ADT	SRR3469477	SRR3469476
K562	SRSF7	CRISPR	polyA	ENCSR139LOF	SRR14848490	SRR14848489
K562	SRSF9	CRISPR	polyA	ENCSR972AZD	SRR14835156	SRR14835155
K562	SSB	shRNA	polyA	ENCSR891AXF	SRR4422437	SRR4422438
K562	SSRP1	shRNA	polyA	ENCSR902WSK	SRR4422570	SRR4422569
K562	STAU1	shRNA	polyA	ENCSR777EDL	SRR4422265	SRR4422264
K562	STIP1	shRNA	polyA	ENCSR082UWF	SRR4421339	SRR4421338
K562	SUB1	shRNA	polyA	ENCSR047AJA	SRR4422638	SRR4422639
K562	SUCLG1	shRNA	polyA	ENCSR101OPF	SRR4421323	SRR4421322
K562	SUGP2	shRNA	polyA	ENCSR192BPV	SRR4421459	SRR4421458
K562	SUPT6H	shRNA	polyA	ENCSR530BOP	SRR4421917	SRR4421918
K562	SUPV3L1	shRNA	polyA	ENCSR778SIU	SRR4422252	SRR4422251
K562	SYNCRIP	CRISPR	polyA	ENCSR680OJB	SRR14834683	SRR14834684
K562	TAF15	shRNA	polyA	ENCSR611ZAL	SRR3469519	SRR3469518
K562	TAF15	shRNA	rRNA	ENCSR031RZS	SRR4422601	SRR4422600
K562	TARDBP	shRNA	polyA	ENCSR134JRE	SRR3469414	SRR3469415
K562	TARDBP	shRNA	rRNA	ENCSR455TNF	SRR4421821	SRR4421819
K562	TBRG4	shRNA	polyA	ENCSR079IPT	SRR3469395	SRR3469394
K562	TFIP11	shRNA	polyA	ENCSR911DGK	SRR4422455	SRR4422454
K562	TIA1	shRNA	polyA	ENCSR694LKY	SRR3469536	SRR3469537
K562	TIAL1	shRNA	polyA	ENCSR927TSP	SRR4422474	SRR4422475
K562	TRA2A	shRNA	polyA	ENCSR916WOI	SRR3469580	SRR3469581
K562	TRIM56	shRNA	polyA	ENCSR300QFQ	SRR4421609	SRR4421608
K562	TRIP6	shRNA	polyA	ENCSR152IWT	SRR4421397	SRR4421396
K562	TRNAU1AP	CRISPR	polyA	ENCSR889MBF	SRR14839539	SRR14839538
K562	TROVE2	shRNA	polyA	ENCSR060KRD	SRR4422663	SRR4422662
K562	TUFM	shRNA	polyA	ENCSR602AWR	SRR4422012	SRR4422011
K562	U2AF1	shRNA	polyA	ENCSR342EDG	SRR3469459	SRR3469458
K562	U2AF2	shRNA	polyA	ENCSR904CJQ	SRR3469570	SRR3469571
K562	UBE2L3	shRNA	polyA	ENCSR362XMY	SRR4421687	SRR4421688
K562	UCHL5	shRNA	polyA	ENCSR678MVE	SRR4422121	SRR4422122
K562	UPF1	shRNA	polyA	ENCSR251ABP	SRR4421542	SRR4421543
K562	UPF2	shRNA	polyA	ENCSR810FHY	SRR4422313	SRR4422312
K562	UTP18	shRNA	polyA	ENCSR165VBD	SRR4421413	SRR4421412
K562	UTP3	shRNA	polyA	ENCSR818TZM	SRR14828917	SRR14828918
K562	WDR3	shRNA	polyA	ENCSR334BTA	SRR4421647	SRR4421648
K562	WDR43	shRNA	polyA	ENCSR341PZW	SRR4421657	SRR4421658
K562	WRN	shRNA	polyA	ENCSR165BCF	SRR14848714	SRR14848715
K562	XPO5	shRNA	polyA	ENCSR453HKS	SRR4421810	SRR4421811
K562	XRCC5	shRNA	polyA	ENCSR715XZS	SRR4422206	SRR4422205
K562	XRCC6	shRNA	polyA	ENCSR232CPD	SRR4421513	SRR4421512
K562	XRN2	shRNA	polyA	ENCSR717SJA	SRR4422181	SRR4422180
K562	YBX3	shRNA	polyA	ENCSR306EIU	SRR4421611	SRR4421610
K562	YTHDC2	shRNA	polyA	ENCSR843LYF	SRR4422356	SRR4422355
K562	ZC3H8	shRNA	polyA	ENCSR448JAM	SRR14842282	SRR14842281
K562	ZNF800	CRISPR	polyA	ENCSR974RYS	SRR14845154	SRR14845155
K562	ZRANB2	shRNA	polyA	ENCSR850PWM	SRR4422387	SRR4422386
