# Supplementary material for: Integrative analysis of RNA binding proteins identifies DDX55 as a novel regulator of 3’UTR isoform diversity
Source: Genome Biol. 2025 Nov 12;26:386. doi: 10.1186/s13059-025-03852-8 (PMC12606947; doi:10.1186/s13059-025-03852-8)
Supplement: Supplementary file 2 — Additional file 2: Table S2. Counts of significant APA shifts upon RBP depletion in HepG2 and K562 cells. [file 13059_2025_3852_MOESM2_ESM.xlsx]

## Sheet: Legend
Additional file 2: Table S2. Significant APA shifts upon RBP depletion in HepG2 and K562 cells
Column	Description
cell_type	K562 or HepG2 cells
RBP_target	RBP depletion target name
num_te_regulated	Number of terminal exons with significant APA shifts according to DaPars (abs(deltaPDUI) > 20% with padj < 0.05)
num_te_rbp_lengthens	Number significant terminal exons with APA shifts were RBP normally promotes longer 3'UTR expression (knockdown causes shift to shorter 3'UTR/pPAS)
num_te_rbp_shortens	Number significant terminal exons with APA shifts were RBP normally promotes shorter 3'UTR expression (knockdown causes shift to longer 3'UTR/dPAS)
depletion_method	Method for depletion (shRNA, CRISPR)
library_type	Library preparation method (polyA or rRNA depletion)

## Sheet: HepG2
cell_type	RBP_target	num_te_regulated	num_te_rbp_lengthens	num_te_rbp_shortens	depletion_method	library_type
HepG2	NONO	2718	2616	102	shRNA	polyA
HepG2	DDX55	1649	1518	131	shRNA	polyA
HepG2	XRN2	1494	898	596	shRNA	polyA
HepG2	UBE2L3	1379	1183	196	shRNA	polyA
HepG2	BCCIP	1288	834	454	shRNA	polyA
HepG2	SRSF5	1118	748	392	shRNA	polyA
HepG2	SUCLG1	1057	885	172	shRNA	polyA
HepG2	G3BP1	1026	937	89	shRNA	polyA
HepG2	TUFM	989	758	231	shRNA	polyA
HepG2	PUM1	946	715	231	shRNA	polyA
HepG2	TRIM56	921	637	284	shRNA	polyA
HepG2	FXR1	915	838	77	shRNA	polyA
HepG2	EIF2S1	872	743	129	shRNA	polyA
HepG2	UPF2	855	75	780	shRNA	polyA
HepG2	MATR3	840	673	167	shRNA	polyA
HepG2	TIAL1	809	558	251	shRNA	polyA
HepG2	SLBP	803	587	216	shRNA	polyA
HepG2	SUPV3L1	793	692	101	shRNA	polyA
HepG2	RPS19	782	665	117	shRNA	polyA
HepG2	SAFB2	763	492	271	shRNA	polyA
HepG2	AKAP1	755	694	61	shRNA	polyA
HepG2	HNRNPK	745	654	91	shRNA	polyA
HepG2	U2AF2	736	262	481	shRNA	polyA
HepG2	SMN1	736	513	223	shRNA	polyA
HepG2	NCBP2	719	547	172	shRNA	polyA
HepG2	DDX6	715	597	118	shRNA	polyA
HepG2	MAGOH	710	542	168	shRNA	polyA
HepG2	PUM2	673	561	112	shRNA	polyA
HepG2	DDX27	666	587	79	shRNA	polyA
HepG2	GEMIN5	637	366	271	shRNA	polyA
HepG2	TFIP11	634	553	81	shRNA	polyA
HepG2	IGF2BP1	622	142	480	shRNA	polyA
HepG2	PUF60	603	337	266	shRNA	polyA
HepG2	PPIL4	573	351	222	shRNA	polyA
HepG2	EIF4A3	573	488	85	shRNA	polyA
HepG2	TAF15	563	304	259	shRNA	polyA
HepG2	SRSF1	528	259	269	shRNA	polyA
HepG2	HNRNPL	493	288	205	shRNA	polyA
HepG2	IGF2BP2	492	439	53	shRNA	polyA
HepG2	CSTF2T	490	75	415	shRNA	polyA
HepG2	FTO	487	320	167	shRNA	polyA
HepG2	SUB1	482	120	362	shRNA	polyA
HepG2	XPO5	474	125	349	shRNA	polyA
HepG2	RCC2	466	274	192	shRNA	polyA
HepG2	ZRANB2	451	156	295	shRNA	polyA
HepG2	PABPC1	451	306	145	shRNA	polyA
HepG2	HNRNPF	450	283	167	shRNA	polyA
HepG2	RPS3A	440	221	219	shRNA	polyA
HepG2	SERBP1	414	319	95	shRNA	polyA
HepG2	HNRNPU	397	254	143	shRNA	polyA
HepG2	NOL12	393	206	187	shRNA	polyA
HepG2	SART3	393	209	184	shRNA	polyA
HepG2	LARP4	392	282	110	shRNA	polyA
HepG2	PCBP1	390	256	134	shRNA	polyA
HepG2	RTF1	382	68	314	shRNA	polyA
HepG2	UCHL5	367	88	279	shRNA	polyA
HepG2	STIP1	356	140	216	shRNA	polyA
HepG2	KHSRP	356	244	112	shRNA	polyA
HepG2	KHDRBS1	341	220	121	shRNA	polyA
HepG2	DNAJC2	341	209	132	shRNA	polyA
HepG2	PARN	337	206	131	shRNA	polyA
HepG2	EIF4B	327	267	60	shRNA	polyA
HepG2	BOP1	323	124	199	shRNA	polyA
HepG2	XRCC6	319	157	162	shRNA	polyA
HepG2	RBM27	319	105	214	shRNA	polyA
HepG2	SMNDC1	315	193	122	shRNA	polyA
HepG2	CIRBP	314	284	30	shRNA	polyA
HepG2	TRA2A	314	114	200	shRNA	polyA
HepG2	PKM	310	244	66	shRNA	polyA
HepG2	IGF2BP3	310	251	59	shRNA	polyA
HepG2	SRSF9	306	155	151	shRNA	polyA
HepG2	SF3B4	304	195	109	shRNA	polyA
HepG2	EEF2	297	164	133	shRNA	polyA
HepG2	METAP2	296	190	106	shRNA	polyA
HepG2	HLTF	288	133	155	shRNA	polyA
HepG2	RAVER1	285	113	172	shRNA	polyA
HepG2	HNRNPA0	282	161	121	shRNA	polyA
HepG2	XRCC5	273	102	171	shRNA	polyA
HepG2	DDX3X	272	175	97	shRNA	polyA
HepG2	HNRNPC	266	131	135	shRNA	polyA
HepG2	RPS2	265	95	170	shRNA	polyA
HepG2	RBM25	264	53	211	shRNA	polyA
HepG2	RBM22	258	50	208	shRNA	polyA
HepG2	DDX28	257	173	84	shRNA	polyA
HepG2	NELFE	256	153	103	shRNA	polyA
HepG2	PTBP1	255	162	93	shRNA	polyA
HepG2	RPS5	252	112	140	shRNA	polyA
HepG2	CPSF6	251	174	77	shRNA	polyA
HepG2	FKBP4	250	42	208	shRNA	polyA
HepG2	PABPC4	249	188	61	shRNA	polyA
HepG2	EIF4G2	248	102	146	shRNA	polyA
HepG2	RBM47	248	148	100	shRNA	polyA
HepG2	SRP68	246	190	56	shRNA	polyA
HepG2	GRSF1	238	161	77	shRNA	polyA
HepG2	ILF2	237	165	72	shRNA	polyA
HepG2	ILF3	234	158	76	shRNA	polyA
HepG2	ASCC1	233	166	67	shRNA	polyA
HepG2	HNRNPAB	224	152	72	shRNA	polyA
HepG2	CELF1	224	160	64	shRNA	polyA
HepG2	SF3B1	221	74	147	shRNA	polyA
HepG2	PCBP2	221	73	148	shRNA	polyA
HepG2	NSUN2	215	98	117	shRNA	polyA
HepG2	CCAR1	214	137	77	shRNA	polyA
HepG2	APOBEC3C	213	131	82	shRNA	polyA
HepG2	SND1	213	114	99	shRNA	polyA
HepG2	PNPT1	206	164	42	shRNA	polyA
HepG2	DNAJC21	205	122	83	shRNA	polyA
HepG2	DDX52	204	83	121	shRNA	polyA
HepG2	DAZAP1	196	121	75	shRNA	polyA
HepG2	NUSAP1	194	90	104	shRNA	polyA
HepG2	SRSF7	193	113	80	shRNA	polyA
HepG2	QKI	192	105	87	shRNA	polyA
HepG2	SNRNP70	186	30	156	shRNA	polyA
HepG2	SBDS	178	61	117	shRNA	polyA
HepG2	FMR1	176	86	90	shRNA	polyA
HepG2	PA2G4	176	108	68	shRNA	polyA
HepG2	G3BP2	175	120	55	shRNA	polyA
HepG2	ETF1	173	63	110	shRNA	polyA
HepG2	CNOT7	167	118	49	shRNA	polyA
HepG2	DDX24	162	28	134	shRNA	polyA
HepG2	LARP7	159	47	112	shRNA	polyA
HepG2	HNRNPA1	159	101	58	shRNA	polyA
HepG2	NIP7	157	69	88	shRNA	polyA
HepG2	SRFBP1	156	48	108	shRNA	polyA
HepG2	RPS10	156	56	100	shRNA	polyA
HepG2	PRPF6	152	47	105	shRNA	polyA
HepG2	RECQL	151	81	70	shRNA	polyA
HepG2	SSB	151	47	104	shRNA	polyA
HepG2	DKC1	146	36	110	shRNA	polyA
HepG2	RRP9	144	59	85	shRNA	polyA
HepG2	PRPF8	142	76	66	shRNA	polyA
HepG2	PUS1	139	57	82	shRNA	polyA
HepG2	RPLP0	137	66	71	shRNA	polyA
HepG2	AGO1	133	38	95	shRNA	polyA
HepG2	KIF1C	132	72	60	shRNA	polyA
HepG2	SF3A3	132	40	92	shRNA	polyA
HepG2	FUBP3	132	63	69	shRNA	polyA
HepG2	SNRNP200	129	83	46	shRNA	polyA
HepG2	EIF4G1	128	32	96	shRNA	polyA
HepG2	HNRNPD	125	97	28	shRNA	polyA
HepG2	AARS	124	27	97	shRNA	polyA
HepG2	GPKOW	123	39	84	shRNA	polyA
HepG2	TIA1	122	72	50	shRNA	polyA
HepG2	RBM34	118	25	93	shRNA	polyA
HepG2	AUH	116	53	63	shRNA	polyA
HepG2	HNRNPLL	115	28	87	shRNA	polyA
HepG2	U2AF1	108	32	76	shRNA	polyA
HepG2	DDX5	106	37	69	shRNA	polyA
HepG2	HNRNPA2B1	106	36	70	shRNA	polyA
HepG2	RBM17	105	61	44	shRNA	polyA
HepG2	BCLAF1	104	48	56	shRNA	polyA
HepG2	ACO1	101	44	57	shRNA	polyA
HepG2	CSTF2	101	22	79	shRNA	polyA
HepG2	AKAP8L	101	71	30	shRNA	polyA
HepG2	MTPAP	100	21	79	shRNA	polyA
HepG2	UTP3	100	85	15	shRNA	polyA
HepG2	CALR	100	25	75	shRNA	polyA
HepG2	SRSF7	99	52	47	CRISPR	polyA
HepG2	SF1	99	65	34	shRNA	polyA
HepG2	PSIP1	98	13	85	shRNA	polyA
HepG2	EWSR1	97	38	59	shRNA	polyA
HepG2	LIN28B	95	19	76	shRNA	polyA
HepG2	CKAP4	93	34	59	shRNA	polyA
HepG2	PES1	92	30	62	shRNA	polyA
HepG2	YBX3	90	40	50	shRNA	polyA
HepG2	TARDBP	90	17	73	shRNA	polyA
HepG2	AATF	88	28	60	shRNA	polyA
HepG2	NUFIP2	83	51	32	shRNA	polyA
HepG2	HNRNPUL1	81	43	38	shRNA	polyA
HepG2	FAM120A	79	50	29	shRNA	polyA
HepG2	CCAR2	78	21	57	shRNA	polyA
HepG2	RPL23A	75	23	52	shRNA	polyA
HepG2	DDX59	73	27	46	shRNA	polyA
HepG2	MARK2	69	41	28	shRNA	polyA
HepG2	SFPQ	69	45	24	shRNA	polyA
HepG2	CPSF7	67	49	18	shRNA	polyA
HepG2	PHF6	65	21	44	shRNA	polyA
HepG2	GNB2L1	64	29	35	shRNA	polyA
HepG2	DDX1	63	42	21	shRNA	polyA
HepG2	DDX21	63	32	31	shRNA	polyA
HepG2	EFTUD2	62	19	43	shRNA	polyA
HepG2	SLTM	62	29	33	shRNA	polyA
HepG2	RPLP0	62	47	15	CRISPR	polyA
HepG2	FIP1L1	61	20	41	shRNA	polyA
HepG2	EIF3G	61	32	29	shRNA	polyA
HepG2	RBM39	61	40	21	shRNA	polyA
HepG2	EIF3D	60	29	31	shRNA	polyA
HepG2	NPM1	60	37	23	shRNA	polyA
HepG2	HDGF	59	36	23	shRNA	polyA
HepG2	ABCF1	58	34	24	shRNA	polyA
HepG2	LSM11	58	13	45	shRNA	polyA
HepG2	BUD13	54	29	25	shRNA	polyA
HepG2	PRPF4	53	18	35	shRNA	polyA
HepG2	MSI2	52	20	32	shRNA	polyA
HepG2	EXOSC9	51	35	16	shRNA	polyA
HepG2	SRSF3	51	19	32	shRNA	polyA
HepG2	EIF2S2	49	31	18	shRNA	polyA
HepG2	ZNF622	48	29	19	shRNA	polyA
HepG2	DDX19B	48	28	20	shRNA	polyA
HepG2	FUS	46	22	24	shRNA	polyA
HepG2	ADAR	45	36	9	shRNA	polyA
HepG2	GRWD1	45	10	35	shRNA	polyA
HepG2	FASTKD2	41	21	20	shRNA	polyA
HepG2	ZC3H8	40	11	29	shRNA	polyA
HepG2	NAA15	39	13	26	shRNA	polyA
HepG2	SDAD1	39	28	11	CRISPR	polyA
HepG2	DHX30	38	15	23	shRNA	polyA
HepG2	STAU1	37	24	13	shRNA	polyA
HepG2	ATP5C1	36	17	19	shRNA	polyA
HepG2	RBM15	36	14	22	shRNA	polyA
HepG2	FASTKD1	33	21	12	shRNA	polyA
HepG2	RBM5	32	17	15	CRISPR	polyA
HepG2	TROVE2	30	16	14	shRNA	polyA
HepG2	NUP35	29	10	19	shRNA	polyA
HepG2	ESF1	29	9	20	shRNA	polyA
HepG2	GTF2F1	28	22	6	shRNA	polyA
HepG2	UPF1	27	14	13	shRNA	polyA
HepG2	CEBPZ	26	17	9	shRNA	polyA
HepG2	HNRNPM	24	16	8	shRNA	polyA
HepG2	DDX47	23	9	14	shRNA	polyA
HepG2	SRSF4	23	10	13	CRISPR	polyA
HepG2	SUPT6H	22	17	5	shRNA	polyA
HepG2	UTP18	17	9	8	shRNA	polyA
HepG2	NKRF	12	11	1	shRNA	polyA
HepG2	RBFOX2	12	9	3	shRNA	polyA
HepG2	TBRG4	12	5	7	shRNA	polyA
HepG2	KRR1	8	4	4	shRNA	polyA
HepG2	SSRP1	8	5	3	shRNA	polyA
HepG2	SUGP2	6	3	3	shRNA	polyA
HepG2	PPIG	6	2	4	shRNA	polyA
HepG2	AKAP8	3	3	0	shRNA	polyA
HepG2	HSPD1	2	1	1	shRNA	polyA

## Sheet: K562
cell_type	RBP_target	num_te_regulated	num_te_rbp_lengthens	num_te_rbp_shortens	depletion_method	library_type
K562	SFPQ	1947	778	1169	shRNA	polyA
K562	PPP1R8	1788	665	1123	shRNA	polyA
K562	SUPT6H	1742	374	1368	shRNA	polyA
K562	SUGP2	1707	402	1305	shRNA	polyA
K562	PABPN1	1659	505	1154	shRNA	polyA
K562	SF1	1636	566	1070	shRNA	polyA
K562	XPO5	1616	409	1207	shRNA	polyA
K562	DROSHA	1577	470	1107	shRNA	polyA
K562	YTHDC2	1513	475	1038	shRNA	polyA
K562	EWSR1	1127	1040	87	shRNA	polyA
K562	SNRNP200	1112	442	670	shRNA	polyA
K562	HNRNPUL1	1064	436	628	shRNA	polyA
K562	EIF4A3	961	891	70	shRNA	polyA
K562	HNRNPA2B1	961	354	607	shRNA	polyA
K562	FUBP3	906	803	103	shRNA	polyA
K562	TIA1	854	577	277	shRNA	polyA
K562	EIF4B	850	781	69	shRNA	polyA
K562	XRN2	801	604	197	shRNA	polyA
K562	SRP68	780	609	171	shRNA	polyA
K562	RTF1	764	128	636	shRNA	polyA
K562	TAF15	742	666	76	shRNA	polyA
K562	UCHL5	740	556	184	shRNA	polyA
K562	TARDBP	704	413	291	shRNA	polyA
K562	TRA2A	674	521	153	shRNA	polyA
K562	G3BP2	663	313	350	shRNA	polyA
K562	RBM39	644	345	299	shRNA	polyA
K562	IGF2BP2	623	374	249	shRNA	polyA
K562	EIF3A	585	473	112	shRNA	polyA
K562	TRNAU1AP	585	452	133	CRISPR	polyA
K562	SUPV3L1	584	460	124	shRNA	polyA
K562	CCAR1	555	455	100	shRNA	polyA
K562	PABPC1	554	196	358	shRNA	polyA
K562	RECQL	541	506	35	shRNA	polyA
K562	PUM1	540	65	475	shRNA	polyA
K562	CNOT7	534	234	300	shRNA	polyA
K562	SRSF5	518	357	161	shRNA	polyA
K562	DHX30	518	388	130	shRNA	polyA
K562	SRSF1	498	303	195	shRNA	polyA
K562	SAFB	490	344	146	CRISPR	polyA
K562	PUS1	487	177	310	shRNA	polyA
K562	PPIL4	486	281	205	shRNA	polyA
K562	DAZAP1	483	81	402	shRNA	polyA
K562	SBDS	481	247	234	shRNA	polyA
K562	TRIM56	473	366	107	shRNA	polyA
K562	HNRNPA0	470	280	190	shRNA	polyA
K562	SRFBP1	451	326	125	shRNA	polyA
K562	SMN1	435	313	122	shRNA	polyA
K562	PRPF8	430	187	243	shRNA	polyA
K562	LARP4	419	144	275	shRNA	polyA
K562	NPM1	407	152	255	shRNA	polyA
K562	FXR1	404	267	137	shRNA	polyA
K562	SERBP1	401	337	64	shRNA	polyA
K562	RPS19	380	186	194	shRNA	polyA
K562	SRSF4	360	291	69	CRISPR	polyA
K562	SSRP1	353	90	263	shRNA	polyA
K562	PSIP1	347	188	159	shRNA	polyA
K562	FXR2	346	271	75	shRNA	polyA
K562	NCBP2	345	253	92	shRNA	polyA
K562	TFIP11	337	275	62	shRNA	polyA
K562	RBFOX2	336	265	71	shRNA	polyA
K562	PUF60	334	62	272	shRNA	polyA
K562	PTBP1	327	226	101	shRNA	polyA
K562	CPSF6	321	279	42	shRNA	polyA
K562	RBM15	320	76	244	shRNA	polyA
K562	RPS3A	319	118	201	shRNA	polyA
K562	RBM34	316	230	86	shRNA	polyA
K562	HNRNPAB	315	85	230	shRNA	polyA
K562	EIF3H	312	253	59	CRISPR	polyA
K562	FKBP4	309	190	119	shRNA	polyA
K562	EIF3G	306	265	41	shRNA	polyA
K562	ZNF800	305	209	96	CRISPR	polyA
K562	PPIG	302	144	158	shRNA	polyA
K562	LIN28B	302	223	79	shRNA	polyA
K562	CSTF2	299	147	152	shRNA	polyA
K562	RCC2	297	211	86	shRNA	polyA
K562	NAA15	295	49	246	shRNA	polyA
K562	TIAL1	292	199	93	shRNA	polyA
K562	CELF1	291	34	257	shRNA	polyA
K562	PARN	289	231	58	shRNA	polyA
K562	TBRG4	279	244	35	shRNA	polyA
K562	AKAP8L	272	129	143	shRNA	polyA
K562	SRSF9	271	201	70	CRISPR	polyA
K562	U2AF2	265	165	100	shRNA	polyA
K562	DDX55	265	149	116	shRNA	polyA
K562	AQR	265	107	158	shRNA	polyA
K562	DDX6	265	192	73	shRNA	polyA
K562	BCLAF1	263	95	168	shRNA	polyA
K562	PHF6	261	103	158	shRNA	polyA
K562	EFTUD2	260	133	127	shRNA	polyA
K562	SMNDC1	253	33	220	shRNA	polyA
K562	SF3B4	252	194	58	shRNA	polyA
K562	U2AF1	251	184	67	shRNA	polyA
K562	MAGOH	251	192	59	shRNA	polyA
K562	NONO	248	112	136	shRNA	polyA
K562	AGGF1	248	129	119	shRNA	polyA
K562	SDAD1	241	137	104	CRISPR	polyA
K562	RBM22	235	152	83	shRNA	polyA
K562	STIP1	228	101	127	shRNA	polyA
K562	GEMIN5	225	126	99	shRNA	polyA
K562	KIF1C	220	45	175	shRNA	polyA
K562	EEF2	215	113	102	shRNA	polyA
K562	CCAR2	214	37	177	shRNA	polyA
K562	DNAJC21	214	131	83	shRNA	polyA
K562	ILF2	213	56	157	shRNA	polyA
K562	DDX24	211	158	53	shRNA	polyA
K562	NUSAP1	210	109	101	shRNA	polyA
K562	TRIP6	208	80	128	shRNA	polyA
K562	HNRNPU	205	129	76	shRNA	polyA
K562	DKC1	204	31	173	shRNA	polyA
K562	HNRNPL	204	105	99	shRNA	polyA
K562	NOL12	204	35	169	shRNA	polyA
K562	STAU1	198	45	153	shRNA	polyA
K562	DNAJC2	198	74	124	shRNA	polyA
K562	FXR2	197	76	121	CRISPR	polyA
K562	HSPD1	193	78	115	shRNA	polyA
K562	EIF4G1	191	120	71	shRNA	polyA
K562	PKM	189	39	150	shRNA	polyA
K562	BCCIP	183	91	92	shRNA	polyA
K562	RBM25	182	161	21	shRNA	polyA
K562	CCDC124	179	23	156	shRNA	polyA
K562	HNRNPC	178	77	101	shRNA	polyA
K562	UTP3	177	26	151	shRNA	polyA
K562	EIF2S1	173	137	36	shRNA	polyA
K562	MBNL1	171	47	124	shRNA	polyA
K562	PNPT1	171	59	112	shRNA	polyA
K562	EXOSC5	169	138	31	CRISPR	polyA
K562	PRPF6	169	27	142	shRNA	polyA
K562	LARP7	158	77	81	shRNA	polyA
K562	EIF2S2	157	101	56	shRNA	polyA
K562	SRSF7	154	90	64	shRNA	polyA
K562	MATR3	153	98	55	shRNA	polyA
K562	HNRNPU	152	68	84	shRNA	rRNA
K562	XRCC5	147	44	103	shRNA	polyA
K562	HNRNPK	146	69	77	shRNA	polyA
K562	MAK16	146	28	118	shRNA	polyA
K562	HNRNPF	146	81	65	shRNA	polyA
K562	TAF15	143	38	105	shRNA	rRNA
K562	DDX3X	143	99	44	shRNA	polyA
K562	IGF2BP3	143	95	48	shRNA	polyA
K562	PUM2	142	33	109	shRNA	polyA
K562	EIF3D	140	78	62	shRNA	polyA
K562	ATP5C1	139	53	86	shRNA	polyA
K562	RPS3	137	96	41	CRISPR	polyA
K562	SF3A3	134	42	92	shRNA	polyA
K562	SART3	134	90	44	shRNA	polyA
K562	AARS	133	56	77	shRNA	polyA
K562	ADAR	132	103	29	shRNA	polyA
K562	QKI	127	104	23	shRNA	polyA
K562	DGCR8	125	55	70	CRISPR	polyA
K562	RRP9	124	63	61	shRNA	polyA
K562	RPS10	123	97	26	shRNA	polyA
K562	PTBP1	122	54	68	CRISPR	polyA
K562	SUCLG1	121	43	78	shRNA	polyA
K562	MSI2	121	11	110	shRNA	polyA
K562	PES1	121	53	68	shRNA	polyA
K562	CEBPZ	120	43	77	CRISPR	polyA
K562	AKAP8	120	35	85	shRNA	polyA
K562	LSM11	119	72	47	shRNA	polyA
K562	G3BP1	116	85	31	shRNA	polyA
K562	HNRNPM	114	82	32	shRNA	polyA
K562	KHDRBS1	112	81	31	shRNA	polyA
K562	PCBP1	112	69	43	shRNA	polyA
K562	DDX27	112	62	50	shRNA	polyA
K562	UBE2L3	110	74	36	shRNA	polyA
K562	GRSF1	109	60	49	shRNA	polyA
K562	WRN	109	63	46	shRNA	polyA
K562	CKAP4	107	93	14	shRNA	polyA
K562	EIF4G2	106	26	80	shRNA	polyA
K562	FIP1L1	105	58	47	shRNA	polyA
K562	DDX21	105	67	38	CRISPR	polyA
K562	FXR2	105	52	53	shRNA	rRNA
K562	IGF2BP1	104	62	42	shRNA	polyA
K562	SYNCRIP	103	42	61	CRISPR	polyA
K562	CNOT8	102	59	43	shRNA	rRNA
K562	NELFE	101	59	42	shRNA	polyA
K562	TUFM	100	76	24	shRNA	polyA
K562	HNRNPH1	100	75	25	CRISPR	polyA
K562	DDX51	97	64	33	shRNA	polyA
K562	SF3B1	95	16	79	shRNA	polyA
K562	AGO2	95	36	59	shRNA	rRNA
K562	AATF	95	29	66	shRNA	polyA
K562	RAVER1	94	37	57	shRNA	polyA
K562	CPSF7	93	55	38	shRNA	polyA
K562	PCBP3	92	42	50	CRISPR	polyA
K562	AKAP1	92	61	31	shRNA	polyA
K562	PTBP1	91	27	64	shRNA	rRNA
K562	AUH	91	59	32	shRNA	polyA
K562	UTP18	90	31	59	shRNA	polyA
K562	CSTF2T	89	26	63	shRNA	polyA
K562	AGO3	87	23	64	shRNA	rRNA
K562	PCBP2	87	45	42	shRNA	polyA
K562	KRR1	86	23	63	shRNA	polyA
K562	CPEB4	85	51	34	shRNA	polyA
K562	HNRNPF	85	51	34	CRISPR	polyA
K562	XRCC6	85	33	52	shRNA	polyA
K562	NFX1	84	39	45	shRNA	polyA
K562	KHSRP	84	49	35	shRNA	polyA
K562	CIRBP	84	41	43	shRNA	polyA
K562	RBM17	82	44	38	shRNA	polyA
K562	SND1	80	42	38	shRNA	polyA
K562	METAP2	79	26	53	shRNA	polyA
K562	APOBEC3C	79	57	22	shRNA	polyA
K562	DDX28	76	45	31	shRNA	polyA
K562	HNRNPA1	75	33	42	shRNA	polyA
K562	FMR1	74	17	57	shRNA	polyA
K562	DDX47	73	41	32	shRNA	polyA
K562	AGO1	73	59	14	shRNA	polyA
K562	IGF2BP3	72	41	31	shRNA	rRNA
K562	ILF3	70	30	40	shRNA	polyA
K562	DDX1	68	51	17	shRNA	polyA
K562	FTO	67	11	56	shRNA	polyA
K562	UPF2	67	47	20	shRNA	polyA
K562	SF1	67	24	43	shRNA	rRNA
K562	WDR43	66	25	41	shRNA	polyA
K562	IGF2BP1	65	48	17	CRISPR	polyA
K562	PA2G4	65	22	43	shRNA	polyA
K562	DDX21	63	34	29	shRNA	polyA
K562	GPKOW	62	30	32	shRNA	polyA
K562	ZC3H8	62	40	22	shRNA	polyA
K562	PAPOLA	62	26	36	shRNA	rRNA
K562	FAM120A	62	36	26	shRNA	polyA
K562	RBM3	61	20	41	shRNA	rRNA
K562	DDX47	60	25	35	shRNA	rRNA
K562	DDX19B	59	25	34	shRNA	polyA
K562	CELF1	59	44	15	shRNA	rRNA
K562	BUD13	57	24	33	shRNA	polyA
K562	ABCF1	54	32	22	shRNA	polyA
K562	HNRNPC	48	31	17	shRNA	rRNA
K562	EXOSC9	45	14	31	shRNA	polyA
K562	SRSF7	43	21	22	CRISPR	polyA
K562	GLRX3	42	17	25	shRNA	polyA
K562	ZRANB2	42	15	27	shRNA	polyA
K562	TARDBP	42	11	31	shRNA	rRNA
K562	SSB	41	33	8	shRNA	polyA
K562	FASTKD2	41	19	22	shRNA	polyA
K562	NSUN2	41	13	28	shRNA	polyA
K562	ASCC1	40	21	19	shRNA	polyA
K562	GRWD1	40	17	23	shRNA	polyA
K562	ESF1	40	8	32	shRNA	polyA
K562	SLBP	38	20	18	shRNA	polyA
K562	BOP1	38	16	22	shRNA	polyA
K562	SUB1	37	15	22	shRNA	polyA
K562	SRPK2	35	10	25	shRNA	polyA
K562	FUS	34	7	27	shRNA	polyA
K562	MTPAP	33	16	17	shRNA	polyA
K562	SLTM	32	22	10	shRNA	polyA
K562	PABPC4	31	18	13	shRNA	polyA
K562	POLR2G	30	9	21	CRISPR	polyA
K562	RECQL	30	17	13	shRNA	rRNA
K562	WDR3	29	13	16	shRNA	polyA
K562	UPF1	27	7	20	shRNA	polyA
K562	DDX52	24	14	10	shRNA	polyA
K562	GTF2F1	23	9	14	shRNA	polyA
K562	YBX3	22	4	18	shRNA	polyA
K562	POLR2G	21	3	18	shRNA	rRNA
K562	HLTF	19	8	11	shRNA	polyA
K562	NUFIP2	19	6	13	shRNA	polyA
K562	SAFB2	8	3	5	shRNA	polyA
K562	TROVE2	4	2	2	shRNA	polyA
