# Supplementary material for: Integrative analysis of RNA binding proteins identifies DDX55 as a novel regulator of 3’UTR isoform diversity
Source: Genome Biol. 2025 Nov 12;26:386. doi: 10.1186/s13059-025-03852-8 (PMC12606947; doi:10.1186/s13059-025-03852-8)
Supplement: Supplementary file 4 — Additional file 4: Table S3. Overlap analysis of APA targets for RBPs depleted in both HepG2 and K562 cells. [file 13059_2025_3852_MOESM4_ESM.xlsx]

## Sheet: Legend
Additional file 4: Table S3. Overlaps and similarity of APA changes for RBPs depleted in both HepG2 and K562 cells
COLUMN	DESCRIPTION
#RBP	RBP name
HepG2 K562 overlap significance (-log10(p))	Significance of overlap of APA genes between the two cell types (-log10(p), Fisher's exact test two-tailed p)
Jaccard index	Intersection over union counts of APA genes from the two cell types
Fraction APA genes in HepG2 only	Fraction of APA genes regulated in HepG2 only over the total number of APA genes between the two cell types
Fraction APA genes in K562 only	Fraction of APA genes regulated in K562 only over the total number of APA genes between the two cell types
Fraction of shared APA genes in same direction	Fraction of intersection APA genes between the two cell types that changed in the same direction (i.e. both lengthened or both shortened). Color scale indicates all shared changes in same direction blue (1) to no shared changes in same direction red (0)
# of shared APA genes	Intersection count of shared APA genes between the cell types
# of HepG2 only APA genes	Number of HepG2 only APA genes among those co-quantified in both cell types
# of K562 only APA genes	Number of K562 only APA genes among those co-quantified in both cell types
# of non-APA genes quantified in both	Number of genes with APA quantificaition in both HepG2 and K562 knockdown experiments
Total APA genes	Total number of APA genes in K562 and HepG2 among those quantified in both. Gray indicates few overall changes (less than 100 genes)

## Sheet: RBP APA target overlaps
#RBP	HepG2 K562 overlap significance. (-log10(p))	Jaccard index	Fraction APA genes in HepG2 only	Fraction APA genes in K562 only	Fraction of shared APA genes in same direction	# of shared APA genes	# of HepG2 only APA genes	# of K562 only APA genes	# of non APA genes quantified in both	Total APA genes
XRN2	37.0602	0.187623	0.761297	0.426326	0.942408	191	584	243	3086	1018
CPSF6	34.9734	0.195021	0.510373	0.684647	0.978723	47	76	118	3814	241
SRSF5	31.6031	0.147619	0.67619	0.471429	0.935484	93	333	204	4426	630
SUPV3L1	26.6364	0.160572	0.650238	0.510334	0.970297	101	308	220	3237	629
EIF4A3	18.058	0.114058	0.381963	0.732095	0.930233	86	202	466	4104	754
SRP68	18.0298	0.103113	0.274319	0.828794	0.924528	53	88	373	3653	514
RTF1	16.9743	0.103175	0.337302	0.765873	0.961538	52	118	334	4092	504
NCBP2	16.5895	0.103718	0.694716	0.409002	0.396226	53	302	156	4490	511
TFIP11	14.2681	0.117096	0.742389	0.374707	0.94	50	267	110	2817	427
PUM1	13.1668	0.0843882	0.752461	0.331927	0.1	60	475	176	5092	711
DDX6	11.6635	0.0824053	0.766147	0.316258	0.945946	37	307	105	4269	449
SRSF1	11.2253	0.0909091	0.545455	0.545455	0.488889	45	225	225	4404	495
BOP1	10.8875	0.0662983	0.939227	0.127072	0.916667	12	158	11	3994	181
UCHL5	10.4723	0.106918	0.410901	0.696017	0.72549	51	145	281	2809	477
BCLAF1	10.2067	0.0903614	0.361446	0.728916	0.933333	15	45	106	4015	166
EEF2	10.0318	0.0925926	0.638889	0.453704	0.5	20	118	78	3650	216
BCCIP	9.93262	0.0518807	0.937743	0.114137	0.875	40	683	48	3615	771
SNRNP200	9.81396	0.224138	0.672414	0.551724	1	26	52	38	561	116
HNRNPUL1	9.4224	0.198113	0.462264	0.735849	0.904762	21	28	57	667	106
EIF2S1	8.45226	0.0562016	0.877907	0.178295	0.965517	29	424	63	4165	516
PTBP1	8.404	0.0734266	0.43007	0.643357	0.904762	21	102	163	4565	286
HNRNPU	8.31326	0.0692042	0.771626	0.297578	0.85	20	203	66	4118	289
FTO	8.18859	0.0524345	0.932584	0.11985	0.928571	14	235	18	3318	267
MAGOH	7.92327	0.0666667	0.744086	0.322581	0.967742	31	315	119	4636	465
STAU1	6.81924	0.07	0.23	0.84	0.571429	7	16	77	4237	100
SERBP1	6.31577	0.0833333	0.510753	0.572581	0.935484	31	159	182	2994	372
RBM39	6.30407	0.185185	0.62963	0.555556	1	10	24	20	605	54
TRIM56	6.02747	0.114943	0.58046	0.534483	0.883333	60	243	219	2057	522
NAA15	6.0197	0.0482759	0.137931	0.910345	0.857143	7	13	125	4314	145
TIAL1	6.00558	0.1	0.658974	0.441026	0.846154	39	218	133	2071	390
FXR1	5.69037	0.068038	0.710443	0.357595	0.767442	43	406	183	4334	632
HNRNPC	5.65701	0.0815217	0.494565	0.586957	0.933333	15	76	93	2468	184
RPS19	5.61197	0.0796813	0.739044	0.340637	0.675	40	331	131	2823	502
TRA2A	5.00831	0.0601202	0.332665	0.727455	0.666667	30	136	333	4152	499
PUF60	4.54269	0.049569	0.741379	0.30819	0.478261	23	321	120	4937	464
HNRNPF	4.51542	0.0711111	0.657778	0.413333	0.875	16	132	77	2464	225
SF1	4.48658	0.150289	0.375723	0.774566	0.961538	26	39	108	545	173
GPKOW	4.41989	0.0617284	0.691358	0.37037	1	5	51	25	4138	81
SF3B1	4.28522	0.0522876	0.712418	0.339869	0.5	8	101	44	3980	153
PRPF8	4.239	0.0524476	0.283217	0.769231	0.933333	15	66	205	3435	286
DDX28	4.03181	0.0416667	0.857143	0.184524	0.428571	7	137	24	3784	168
FUBP3	3.98837	0.0368098	0.130879	0.90593	0.888889	18	46	425	3572	489
SMN1	3.98702	0.0619469	0.723894	0.338053	0.8	35	374	156	3796	565
DAZAP1	3.80149	0.0405797	0.246377	0.794203	0.285714	14	71	260	4712	345
PPIL4	3.78548	0.0655738	0.633197	0.432377	0.40625	32	277	179	3502	488
SFPQ	3.69967	0.114094	0.302013	0.812081	0.882353	17	28	104	611	149
PRPF6	3.57825	0.0472973	0.527027	0.52027	0.857143	7	71	70	4510	148
LARP4	3.53514	0.0494118	0.461176	0.588235	0.380952	21	175	229	5056	425
TUFM	3.37716	0.0613208	0.773585	0.287736	0.846154	13	151	48	1966	212
ILF2	3.33762	0.0447761	0.661692	0.383085	0	9	124	68	4191	201
KHSRP	3.31567	0.035	0.815	0.22	0.285714	7	156	37	4788	200
LARP7	3.30763	0.0555556	0.381944	0.673611	0.625	8	47	89	2656	144
MATR3	3.29954	0.0352697	0.856846	0.178423	1	17	396	69	4545	482
ABCF1	3.28807	0.0545455	0.581818	0.472727	1	3	29	23	5092	55
NONO	3.26085	0.0441595	0.954416	0.0897436	0.806452	62	1278	64	2496	1404
EIF3G	3.25576	0.0336538	0.149038	0.884615	0.285714	7	24	177	3579	208
DDX24	3.18367	0.0457143	0.514286	0.531429	0.125	8	82	85	4110	175
IGF2BP2	2.95245	0.0562613	0.46098	0.595281	0.870968	31	223	297	4314	551
HNRNPAB	2.83023	0.0458333	0.491667	0.554167	0.363636	11	107	122	3820	240
XPO5	2.80927	0.0672547	0.260198	0.807056	0.409836	61	175	671	3193	907
NOL12	2.69236	0.034375	0.725	0.309375	0.272727	11	221	88	5416	320
CCAR1	2.6751	0.0357143	0.170918	0.864796	0.571429	14	53	325	3365	392
DDX27	2.66423	0.0280612	0.903061	0.125	0.727273	11	343	38	3775	392
RBM15	2.5563	0.0204082	0.0969388	0.923469	0.5	4	15	177	5414	196
SF3B4	2.54506	0.0413223	0.438017	0.603306	0.5	10	96	136	4072	242
ATP5C1	2.4839	0.0357143	0.309524	0.72619	0.666667	3	23	58	5124	84
EIF4B	2.43324	0.045302	0.261745	0.783557	1	27	129	440	4130	596
DNAJC2	2.38992	0.0470588	0.619608	0.427451	0.5	12	146	97	3152	255
UBE2L3	2.37201	0.0576923	0.784615	0.273077	0.333333	15	189	56	1755	260
RRP9	2.33173	0.04	0.568	0.472	0.6	5	66	54	3648	125
HNRNPK	2.26721	0.0316027	0.844244	0.187359	0.714286	14	360	69	4374	443
TAF15	2.26687	0.0584307	0.325543	0.732888	0.714286	35	160	404	3233	599
TIA1	2.2603	0.0271318	0.131783	0.895349	0.428571	14	54	448	4286	516
RBM34	2.23831	0.0325581	0.297674	0.734884	0.285714	7	57	151	4406	215
GRSF1	2.16086	0.0277778	0.822222	0.205556	0.6	5	143	32	4288	180
PARN	2.10265	0.0477941	0.5625	0.485294	1	13	140	119	3114	272
HNRNPA0	2.09098	0.0450704	0.4	0.64507	0.5	16	126	213	3683	355
CPSF7	2.06395	0.037037	0.407407	0.62963	0.333333	3	30	48	3834	81
LIN28B	1.99572	0.0283019	0.132075	0.896226	0.666667	6	22	184	2561	212
EIF4G1	1.99374	0.0324675	0.298701	0.733766	0.4	5	41	108	3726	154
G3BP1	1.91115	0.0237226	0.908759	0.114964	0.769231	13	485	50	4242	548
TARDBP	1.88088	0.0237467	0.124011	0.899736	0.777778	9	38	332	3749	379
SND1	1.87242	0.0344828	0.577586	0.456897	0.5	4	63	49	3693	116
SBDS	1.81266	0.0353698	0.299035	0.736334	0.454545	11	82	218	4013	311
HNRNPM	1.78969	0.0289855	0.217391	0.811594	1	2	13	54	4155	69
NPM1	1.78657	0.0727273	0.709091	0.363636	0.75	4	35	16	698	55
HLTF	1.78203	0.0133333	0.973333	0.04	0.5	2	144	4	4037	150
SRFBP1	1.77658	0.0247678	0.0959752	0.928793	0.375	8	23	292	2382	323
NUSAP1	1.76466	0.0382514	0.311475	0.726776	0.714286	7	50	126	2607	183
HNRNPA1	1.75968	0.0265487	0.80531	0.221239	1	3	88	22	3960	113
PCBP2	1.7325	0.0261438	0.771242	0.254902	1	4	114	35	4325	153
ZRANB2	1.73014	0.016	0.936	0.08	0.75	4	230	16	4195	250
EIF3D	1.70763	0.0326087	0.380435	0.652174	0.666667	3	32	57	3517	92
RBM25	1.61612	0.0333333	0.5	0.533333	0.142857	7	98	105	3873	210
FAM120A	1.59263	0.0350877	0.54386	0.491228	0.5	2	29	26	3393	57
ILF3	1.52805	0.0291971	0.729927	0.29927	0.5	4	96	37	3312	137
SUCLG1	1.52633	0.0190779	0.918919	0.100159	0.416667	12	566	51	5218	629
FMR1	1.51539	0.026087	0.678261	0.347826	0.333333	3	75	37	4428	115
U2AF1	1.50061	0.0255102	0.214286	0.811224	0.6	5	37	154	3530	196
XRCC6	1.4183	0.0230415	0.792627	0.230415	0.8	5	167	45	4364	217
SF3A3	1.40074	0.0240964	0.487952	0.536145	0.5	4	77	85	5413	166
RCC2	1.397	0.0526316	0.460526	0.592105	0.9375	16	124	164	2278	304
SUPT6H	1.3825	0.00736196	0.0184049	0.988957	0.666667	6	9	800	3587	815
EIF2S2	1.35539	0.0212766	0.234043	0.787234	0.5	2	20	72	4723	94
RAVER1	1.30664	0.026738	0.737968	0.28877	0.8	5	133	49	3509	187
DKC1	1.25885	0.0229885	0.471264	0.551724	0.5	4	78	92	5300	174
PHF6	1.25638	0.0177515	0.0946746	0.923077	0.333333	3	13	153	2636	169
EFTUD2	1.19492	0.0208333	0.201389	0.819444	0.333333	3	26	115	3543	144
UTP3	1.17169	0.0202703	0.310811	0.709459	0	3	43	102	4975	148
XRCC5	1.155	0.0246305	0.669951	0.35468	0.8	5	131	67	4208	203
LSM11	1.12531	0.0240964	0.228916	0.795181	1	2	17	64	2661	83
DDX47	1.1181	0.0192308	0.192308	0.826923	1	1	9	42	5400	52
NSUN2	1.08807	0.0130719	0.921569	0.0915033	0.5	2	139	12	3945	153
RBM22	1.08421	0.0268199	0.478927	0.547893	0.857143	7	118	136	5053	261
RPS3A	1.07995	0.034188	0.62963	0.404558	0.0833333	12	209	130	3887	351
PUM2	1.07576	0.018018	0.867117	0.150901	0.5	8	377	59	5354	444
GEMIN5	1.03455	0.0352941	0.797647	0.237647	0.6	15	324	86	2995	425
ZC3H8	1.02039	0.0227273	0.522727	0.5	0	1	22	21	5024	44
SMNDC1	1.0051	0.0306122	0.557823	0.472789	0.222222	9	155	130	4229	294
IGF2BP1	0.98686	0.0187668	0.873995	0.144772	0.571429	7	319	47	4226	373
RPS10	0.940215	0.0225564	0.488722	0.533835	1	3	62	68	3752	133
CSTF2T	0.91907	0.0192926	0.874598	0.144695	0.5	6	266	39	3752	311
IGF2BP3	0.906788	0.0244898	0.669388	0.355102	0.666667	6	158	81	4526	245
METAP2	0.874993	0.0166667	0.861111	0.155556	1	3	152	25	3214	180
DDX55	0.843343	0.0504348	0.897391	0.153043	0.45977	87	1461	177	3637	1725
PABPC1	0.828335	0.0413943	0.501089	0.540305	0.157895	19	211	229	3721	459
APOBEC3C	0.825169	0.0147059	0.808824	0.205882	1	2	108	26	4347	136
DDX3X	0.82342	0.019802	0.618812	0.40099	1	4	121	77	4712	202
BUD13	0.814723	0.0185185	0.462963	0.555556	0	1	24	29	4483	54
MTPAP	0.804097	0.0144928	0.811594	0.202899	1	1	55	13	4556	69
CSTF2	0.795101	0.0217391	0.304348	0.717391	0.75	4	52	128	3304	184
DDX21	0.782667	0.0181818	0.563636	0.454545	1	1	30	24	4272	55
KIF1C	0.743434	0.0168539	0.393258	0.623596	0	3	67	108	5119	178
GRWD1	0.741162	0.0212766	0.382979	0.638298	1	1	17	29	2673	47
UPF2	0.728242	0.00974659	0.961014	0.0487329	0.4	5	488	20	3958	513
CCAR2	0.689532	0.0153846	0.338462	0.676923	1	2	42	86	4485	130
AARS	0.64476	0.0188679	0.330189	0.688679	1	2	33	71	2734	106
DDX52	0.640264	0.00943396	0.915094	0.0943396	0	1	96	9	3678	106
U2AF2	0.628618	0.0568182	0.693182	0.363636	0.4	5	56	27	526	88
DDX1	0.620244	0.0166667	0.55	0.466667	1	1	32	27	3341	60
CELF1	0.605689	0.0190114	0.509506	0.509506	0.4	5	129	129	5420	263
RBFOX2	0.605599	0.0277778	0.194444	0.833333	0	1	6	29	719	36
TBRG4	0.563708	0.027027	0.189189	0.837838	1	1	6	30	662	37
ADAR	0.56184	0.0142857	0.285714	0.728571	0	1	19	50	3147	70
SAFB2	0.551642	0.00231481	0.99537	0.00694444	1	1	429	2	3702	432
STIP1	0.499368	0.0222222	0.666667	0.355556	0.5	6	174	90	3815	270
FKBP4	0.482709	0.0288066	0.296296	0.73251	0.571429	7	65	171	2448	243
FIP1L1	0.479129	0.0105263	0.305263	0.705263	1	1	28	66	4772	95
EWSR1	0.474498	0.0141044	0.0789845	0.93512	0.4	10	46	653	4091	709
HNRNPA2B1	0.432495	0.0146252	0.0987203	0.915905	0.5	8	46	493	4167	547
ASCC1	0.40983	0.00769231	0.846154	0.161538	1	1	109	20	4621	130
PUS1	0.407014	0.0157233	0.22327	0.792453	0.2	5	66	247	4922	318
NELFE	0.401812	0.0114286	0.68	0.331429	0.5	2	117	56	4900	175
PES1	0.367576	0.00934579	0.317757	0.691589	0	1	33	73	4437	107
CIRBP	0.362092	0.0135135	0.77027	0.243243	1	3	168	51	4725	222
SRSF7	0.347235	0.0154639	0.561856	0.453608	0.666667	3	106	85	4663	194
AUH	0.343925	0.00813008	0.520325	0.487805	0	1	63	59	6304	123
CNOT7	0.313812	0.00928793	0.272446	0.736842	1	3	85	235	3943	323
SUGP2	0.303468	0.008	0.032	0.976	0	1	3	121	649	125
PA2G4	0.283628	0.00819672	0.819672	0.188525	0	1	99	22	3069	122
DNAJC21	0.259681	0.0201005	0.462312	0.557789	0.5	4	88	107	3112	199
DHX30	0.208058	0	0.0619835	0.938017	0	0	15	227	2954	242
SUB1	0.205335	0	0.927481	0.0725191	0	0	243	19	3933	262
EIF4G2	0.19741	0	0.721311	0.278689	0	0	132	51	5360	183
AKAP8L	0.183371	0.0102041	0.280612	0.729592	1	2	53	141	5257	196
QKI	0.172943	0.011976	0.479042	0.532934	0	2	78	87	4350	167
PSIP1	0.162526	0.00858369	0.0944206	0.914163	1	2	20	211	2498	233
G3BP2	0.150094	0.0191489	0.159574	0.859574	0.666667	9	66	395	3248	470
PCBP1	0.130961	0.0116279	0.767442	0.244186	1	3	195	60	4697	258
PKM	0.130182	0.0128205	0.799145	0.213675	0.333333	3	184	47	3422	234
KHDRBS1	0.117053	0.0140187	0.728972	0.285047	1	3	153	58	3093	214
AKAP1	0.114106	0.00506329	0.891139	0.113924	0.5	2	350	43	4535	395
RECQL	0.101657	0.0106383	0.132979	0.87766	0.25	4	46	326	3929	376
HNRNPL	0.0874619	0.0138889	0.747222	0.266667	0.8	5	264	91	4893	360
SLBP	0	0.00294118	0.935294	0.0676471	1	1	317	22	3555	340
SART3	0	0.00819672	0.819672	0.188525	1	2	198	44	4082	244
NUFIP2	0	0	1	0	0	0	57	0	659	57
RBM17	0	0	0.985714	0.0142857	0	0	69	1	696	70
PABPC4	0	0	0.830986	0.169014	0	0	118	24	4093	142
YBX3	0	0	0.811321	0.188679	0	0	43	10	3479	53
TROVE2	0	0	0.75	0.25	0	0	6	2	1307	8
SSB	0	0	0.666667	0.333333	0	0	52	26	4280	78
PNPT1	0	0.00537634	0.66129	0.344086	0	1	122	63	4442	186
SLTM	0	0	0.642857	0.357143	0	0	27	15	3897	42
AGO1	0	0	0.598131	0.401869	0	0	64	43	3562	107
GTF2F1	0	0	0.576923	0.423077	0	0	15	11	4511	26
EXOSC9	0	0	0.557692	0.442308	0	0	29	23	4218	52
AATF	0	0	0.532609	0.467391	0	0	49	43	3966	92
UPF1	0	0	0.527778	0.472222	0	0	19	17	5272	36
DDX19B	0	0	0.457627	0.542373	0	0	27	32	5463	59
CKAP4	0	0	0.401869	0.598131	0	0	43	64	5091	107
FASTKD2	0	0	0.395349	0.604651	0	0	17	26	3792	43
MSI2	0	0	0.386667	0.613333	0	0	29	46	5083	75
FUS	0	0	0.363636	0.636364	0	0	16	28	3877	44
ESF1	0	0	0.34375	0.65625	0	0	11	21	4785	32
AKAP8	0	0	0.333333	0.666667	0	0	1	2	802	3
KRR1	0	0	0.285714	0.714286	0	0	4	10	739	14
PPIG	0	0	0.1875	0.8125	0	0	3	13	809	16
UTP18	0	0	0.172414	0.827586	0	0	10	48	5337	58
SSRP1	0	0	0.157895	0.842105	0	0	3	16	774	19
HSPD1	0	0	0.125	0.875	0	0	1	7	782	8
