# Supplementary material for: Integrative analysis of RNA binding proteins identifies DDX55 as a novel regulator of 3’UTR isoform diversity
Source: Genome Biol. 2025 Nov 12;26:386. doi: 10.1186/s13059-025-03852-8 (PMC12606947; doi:10.1186/s13059-025-03852-8)
Supplement: Supplementary file 5 — Additional file 5: Table S4. Accession numbers for RBP eCLIP experiments analyzed from ENCODE. [file 13059_2025_3852_MOESM5_ESM.xlsx]

## Sheet: Legend
Additional file 5: Table S4. ENCODE eCLIP accession numbers used in this study
COLUMN	DESCRIPTION
cell_type	HepG2 or K562 cells
RBP	RBP name
ENCODE_accession_number	ENCODE accession number for eCLIP experiment (associated with 2 replicate IP and 2 replicate input samples)

## Sheet: Sheet1
cell_type	RBP	ENCODE_accession_number
HepG2	AGGF1	ENCSR543TPH
HepG2	AKAP1	ENCSR356ZMO
HepG2	AQR	ENCSR018WPY
HepG2	BCCIP	ENCSR485QCG
HepG2	BCLAF1	ENCSR876EYA
HepG2	BUD13	ENCSR830BSQ
HepG2	CDC40	ENCSR815VVI
HepG2	CSTF2	ENCSR384MWO
HepG2	CSTF2T	ENCSR919HSE
HepG2	DDX3X	ENCSR648LAH
HepG2	DDX52	ENCSR970FEW
HepG2	DDX55	ENCSR845VGB
HepG2	DDX59	ENCSR214BZA
HepG2	DDX6	ENCSR141OIM
HepG2	DGCR8	ENCSR061SZV
HepG2	DHX30	ENCSR565DGW
HepG2	DKC1	ENCSR301TFY
HepG2	DROSHA	ENCSR834YLD
HepG2	EFTUD2	ENCSR527DXF
HepG2	EIF3D	ENCSR041NUV
HepG2	EIF3H	ENCSR916XIV
HepG2	EXOSC5	ENCSR693JWP
HepG2	FAM120A	ENCSR987NYS
HepG2	FASTKD2	ENCSR023UHL
HepG2	FKBP4	ENCSR018ZUE
HepG2	FTO	ENCSR903PRV
HepG2	FUBP3	ENCSR486YGP
HepG2	FUS	ENCSR464OSH
HepG2	FXR2	ENCSR973HOJ
HepG2	G3BP1	ENCSR721HPX
HepG2	GRSF1	ENCSR668MJX
HepG2	GRWD1	ENCSR893NWB
HepG2	GTF2F1	ENCSR265ZIS
HepG2	HLTF	ENCSR647HOX
HepG2	HNRNPA1	ENCSR769UEW
HepG2	HNRNPC	ENCSR550DVK
HepG2	HNRNPK	ENCSR828ZID
HepG2	HNRNPL	ENCSR724RDN
HepG2	HNRNPM	ENCSR267UCX
HepG2	HNRNPU	ENCSR240MVJ
HepG2	HNRNPUL1	ENCSR755TJC
HepG2	IGF2BP1	ENCSR744GEU
HepG2	IGF2BP3	ENCSR993OLA
HepG2	ILF3	ENCSR786TSC
HepG2	KHSRP	ENCSR366DGX
HepG2	LARP4	ENCSR805SRN
HepG2	LARP7	ENCSR961OKA
HepG2	LIN28B	ENCSR861GYE
HepG2	LSM11	ENCSR135VMS
HepG2	MATR3	ENCSR290VLT
HepG2	NCBP2	ENCSR018RVZ
HepG2	NIP7	ENCSR361OCV
HepG2	NKRF	ENCSR277DEO
HepG2	NOL12	ENCSR820DQJ
HepG2	NOLC1	ENCSR194HZU
HepG2	PABPN1	ENCSR820UYE
HepG2	PCBP1	ENCSR256CHX
HepG2	PCBP2	ENCSR339FUY
HepG2	POLR2G	ENCSR820WHR
HepG2	PPIG	ENCSR097NEE
HepG2	PRPF4	ENCSR977OXG
HepG2	PRPF8	ENCSR121NVA
HepG2	PTBP1	ENCSR384KAN
HepG2	QKI	ENCSR570WLM
HepG2	RBFOX2	ENCSR987FTF
HepG2	RBM15	ENCSR754NDA
HepG2	RBM22	ENCSR456JJQ
HepG2	RBM5	ENCSR489ABS
HepG2	RPS3	ENCSR766FAC
HepG2	SAFB	ENCSR337XGI
HepG2	SDAD1	ENCSR050BDZ
HepG2	SF3A3	ENCSR331MIC
HepG2	SF3B4	ENCSR279UJF
HepG2	SFPQ	ENCSR965DLL
HepG2	SLTM	ENCSR351PVI
HepG2	SMNDC1	ENCSR373ODC
HepG2	SND1	ENCSR061EVO
HepG2	SRSF1	ENCSR989VIY
HepG2	SRSF7	ENCSR513NDD
HepG2	SRSF9	ENCSR773KRC
HepG2	SSB	ENCSR352STY
HepG2	STAU2	ENCSR979EWD
HepG2	SUB1	ENCSR406OOZ
HepG2	SUGP2	ENCSR506UPY
HepG2	SUPV3L1	ENCSR580MFX
HepG2	TAF15	ENCSR841EQA
HepG2	TBRG4	ENCSR916SRV
HepG2	TIA1	ENCSR623VEQ
HepG2	TIAL1	ENCSR322HHA
HepG2	TRA2A	ENCSR314UMJ
HepG2	TROVE2	ENCSR993FMY
HepG2	U2AF1	ENCSR328LLU
HepG2	U2AF2	ENCSR202BFN
HepG2	UCHL5	ENCSR490IEE
HepG2	UPF1	ENCSR539BEV
HepG2	UTP18	ENCSR488JKQ
HepG2	WDR43	ENCSR085JPB
HepG2	XPO5	ENCSR921SXC
HepG2	XRCC6	ENCSR571ROL
HepG2	XRN2	ENCSR655NZA
HepG2	YBX3	ENCSR735HOK
HepG2	ZC3H11A	ENCSR907GUB
HepG2	ZNF800	ENCSR685AUR
K562	AARS	ENCSR825SVO
K562	AATF	ENCSR819XBT
K562	ABCF1	ENCSR089BXO
K562	AGGF1	ENCSR725ARB
K562	AKAP1	ENCSR177QQY
K562	AKAP8L	ENCSR206RXT
K562	APOBEC3C	ENCSR739VVT
K562	AQR	ENCSR606BPV
K562	BUD13	ENCSR663WES
K562	CPEB4	ENCSR046JHH
K562	CPSF6	ENCSR532VUB
K562	CSTF2T	ENCSR840DRD
K562	DDX21	ENCSR040QLV
K562	DDX24	ENCSR999WKT
K562	DDX3X	ENCSR930BZL
K562	DDX42	ENCSR576SHT
K562	DDX51	ENCSR145NLR
K562	DDX52	ENCSR154CSN
K562	DDX55	ENCSR923NKN
K562	DDX6	ENCSR893EFU
K562	DGCR8	ENCSR947JVR
K562	DHX30	ENCSR529GSJ
K562	DROSHA	ENCSR653HQC
K562	EFTUD2	ENCSR844RVX
K562	EIF3G	ENCSR023PKW
K562	EIF4G2	ENCSR307YIW
K562	EWSR1	ENCSR887LPK
K562	EXOSC5	ENCSR013CTQ
K562	FAM120A	ENCSR006OEQ
K562	FASTKD2	ENCSR887FHF
K562	FMR1	ENCSR331VNX
K562	FTO	ENCSR989SMC
K562	FUS	ENCSR069EVH
K562	FXR1	ENCSR774RFN
K562	FXR2	ENCSR224QWC
K562	GEMIN5	ENCSR238CLX
K562	GNL3	ENCSR301UQM
K562	GPKOW	ENCSR647CLF
K562	GRWD1	ENCSR999YGP
K562	GTF2F1	ENCSR736AAG
K562	HLTF	ENCSR589YHM
K562	HNRNPA1	ENCSR154HRN
K562	HNRNPC	ENCSR249ROI
K562	HNRNPK	ENCSR268ETU
K562	HNRNPL	ENCSR795CAI
K562	HNRNPM	ENCSR412NOW
K562	HNRNPU	ENCSR520BZQ
K562	HNRNPUL1	ENCSR571VHI
K562	IGF2BP1	ENCSR975KIR
K562	IGF2BP2	ENCSR062NNB
K562	ILF3	ENCSR438KWZ
K562	KHDRBS1	ENCSR628IDK
K562	KHSRP	ENCSR438GZQ
K562	LARP4	ENCSR888YTT
K562	LARP7	ENCSR456KXI
K562	LIN28B	ENCSR970NKP
K562	LSM11	ENCSR022BVV
K562	MATR3	ENCSR440SUX
K562	METAP2	ENCSR303OQD
K562	MTPAP	ENCSR200DKE
K562	NCBP2	ENCSR484LTQ
K562	NIPBL	ENCSR891RIC
K562	NOLC1	ENCSR001VAC
K562	NONO	ENCSR861PAR
K562	NPM1	ENCSR867DSZ
K562	NSUN2	ENCSR081JYH
K562	PABPC4	ENCSR958FKZ
K562	PCBP1	ENCSR922WJV
K562	PHF6	ENCSR001KKZ
K562	PPIL4	ENCSR197INS
K562	PRPF8	ENCSR534YOI
K562	PTBP1	ENCSR981WKN
K562	PUM1	ENCSR308YNT
K562	PUM2	ENCSR661ICQ
K562	PUS1	ENCSR291XPT
K562	QKI	ENCSR366YOG
K562	RBFOX2	ENCSR756CKJ
K562	RBM15	ENCSR196INN
K562	RBM22	ENCSR295OKT
K562	RPS11	ENCSR269AJF
K562	RPS3	ENCSR120EAR
K562	SAFB2	ENCSR943MHU
K562	SAFB	ENCSR484LAB
K562	SBDS	ENCSR059CWF
K562	SDAD1	ENCSR906ZJF
K562	SERBP1	ENCSR121GQH
K562	SF3B1	ENCSR133QEA
K562	SF3B4	ENCSR267OLV
K562	SLBP	ENCSR483NOP
K562	SLTM	ENCSR000SSH
K562	SMNDC1	ENCSR658IQB
K562	SND1	ENCSR128VXC
K562	SRSF1	ENCSR432XUP
K562	SRSF7	ENCSR468FSW
K562	SSB	ENCSR356MSW
K562	SUPV3L1	ENCSR580OFI
K562	TAF15	ENCSR568DZW
K562	TARDBP	ENCSR584TCR
K562	TBRG4	ENCSR506OTC
K562	TIA1	ENCSR057DWB
K562	TRA2A	ENCSR365NVO
K562	TROVE2	ENCSR539ZTS
K562	U2AF1	ENCSR862QCH
K562	U2AF2	ENCSR893RAV
K562	UCHL5	ENCSR349KMG
K562	UPF1	ENCSR456ASB
K562	UTP18	ENCSR964VOX
K562	UTP3	ENCSR734ZHL
K562	WDR3	ENCSR202HKN
K562	WDR43	ENCSR349CMI
K562	WRN	ENCSR038JME
K562	XRCC6	ENCSR258QKO
K562	XRN2	ENCSR657TZB
K562	YBX3	ENCSR529FKI
K562	YWHAG	ENCSR867ZVK
K562	ZC3H11A	ENCSR712IAG
K562	ZC3H8	ENCSR181NRW
K562	ZNF622	ENCSR657TZZ
K562	ZNF800	ENCSR586DGV
K562	ZRANB2	ENCSR663NRA
