# Supplementary material for: Integrative analysis of RNA binding proteins identifies DDX55 as a novel regulator of 3’UTR isoform diversity
Source: Genome Biol. 2025 Nov 12;26:386. doi: 10.1186/s13059-025-03852-8 (PMC12606947; doi:10.1186/s13059-025-03852-8)
Supplement: Supplementary file 6 — Additional file 6: Table S5. Primer sequences used for 3’RACE experiments. [file 13059_2025_3852_MOESM6_ESM.xlsx]

## Sheet: 3RACE_primers
Additional file 6: Table S5. Primer sequences for 3'RACE experiments
GeneName	Primer1	Primer2	Manual DDX55 category	pPAS band	dPAS band
FAM3C	TGGCCTGAAGTTGTAGAAATGGAAGG	GGACAGCTAAGTCAGTATATTTAGAGC	Both KD longer	560	852 (primer2) / 1683 (primer1)
MARCHF3	CACTGTCGATTGTACAACGAGTGGC	NA	Both KD shorter	604	984
IL17RD	GAATCTGGAATGAGTGCAGAGCTCC	CAGCATTTTGGGAGGCCAAGGTGG	Cyto KD shorter	527	764 (primer2) / 4845 (primer1)
